# Supplementary material for: Unraveling the Obesogenic Mechanism of Bisphenol A Through Network Toxicology and Molecular Docking: Identification of Key Molecular Targets
Source: Int J Mol Sci. 2025 Oct 31;26(21):10647. doi: 10.3390/ijms262110647 (PMC12610786; doi:10.3390/ijms262110647)
Supplement: Supplementary file 1 [file ijms-26-10647-s001.zip]

Archive with 2 entries (1 files):
- ijms-3907250-supplementary/Supplementary materials.xlsx
- ijms-3907250-supplementary/
