# Supplementary material for: Unraveling the Obesogenic Mechanism of Bisphenol A Through Network Toxicology and Molecular Docking: Identification of Key Molecular Targets
Source: Int J Mol Sci. 2025 Oct 31;26(21):10647. doi: 10.3390/ijms262110647 (PMC12610786; doi:10.3390/ijms262110647)
Supplement: Supplementary file 1 [file ijms-26-10647-s001.zip › ijms-3907250-supplementary/Supplementary materials.xlsx]

## Sheet: Sheet1
Group	BPA from CTD	BPA from SwissTargetPrediction	BPA from PharmMapper	All BPA	Obesity from GeneCards	Obesity fromOMIM	All Obseity	BPA-Obseity
Gene Symbols	ESR1	AR	ESRRG	ESRRG	LEP	DEL1p36	DEL1p36	MMP2
	CAT	ESR1	EPHB4	EPHB4	MC4R	PLEKHN1	PLEKHN1	KCNMA1
	IL1B	ESR2	BACE1	BACE1	POMC	PRDM16	PRDM16	TUBD1
	CASP9	HTR6	AKR1C2	AKR1C2	LEPR	H6PD	H6PD	NDUFS6
	STAR	ESRRG	AKR1B1	AKR1B1	PPARG	ANGPTL7	ANGPTL7	EDN1
	ESR2	ALOX5	GSR	GSR	FTO	MFN2	MFN2	CYP11A1
	TNF	CA2	BMP2	BMP2	ENPP1	CELA2A	CELA2A	RPS18
	FASN	CA4	AR	AR	PCSK1	SPEN	SPEN	NOS2
	IL6	MAPT	TTR	TTR	INS	PLA2G2E	PLA2G2E	TRIB3
	SREBF1	RPS6KA3	PDE4B	PDE4B	GHRL	KDM1A	KDM1A	FAT4
	BAX	PTGS1	EGFR	EGFR	UCP3	PNRC2	PNRC2	SOD2
	CYP11A1	BCL2L1	CA2	CA2	ADIPOQ	NR0B2	NR0B2	MET
	CASP3	BCL2	SRC	SRC	ADRB3	SEST2	SEST2	LONP1
	HSPA5	ALOX15	NOS3	NOS3	SIM1	SDC3	SDC3	LEP
	SOD1	ALOX12	ESR1	ESR1	UCP2	CCDC28B	CCDC28B	LHB
	IGF1	RORC	ADAM17	ADAM17	CAST	FNDC5	FNDC5	A2M
	BCL2	HTR2B	TGFBR1	TGFBR1	AFF4	BMP8A	BMP8A	ELANE
	PPARG	SLC6A2	PGR	PGR	MC3R	ZFP69	ZFP69	TEK
	ACACA	GABRA1	MAPK14	MAPK14	NTRK2	PTPRF	PTPRF	SLC25A46
	DDIT3	GABRB2	RXRA	RXRA	PHIP	FAAH	FAAH	COL1A1
	VTG1	GABRG2	HSD11B1	HSD11B1	INPP5E	ACOT11	ACOT11	SLC8A1
	DNMT1	PTGS2	PIM1	PIM1	BDNF	OMA1	OMA1	PDCD4
	TP53	GABRB3	BCHE	BCHE	ADCY3	LEPR	LEPR	MFF
	SOD2	SHBG	CDK2	CDK2	UCP1	LEPROT	LEPROT	APOE
	CASP8	SRD5A1	KDR	KDR	RETN	SGIP1	SGIP1	ALG2
	ATF6	SRD5A2	YARS1	YARS1	PYY	PTGER3	PTGER3	HSPD1
	MAPK1	DAO	F10	F10	SH2B1	F3	F3	F2RL1
	MAPK3	ADRA2A	PNMT	PNMT	AGRP	AGL	AGL	CDK1
	NOS2	ADRA2C	HSD17B1	HSD17B1	CEP19	RNPC3	RNPC3	SHBG
	ATF4	ADRA2B	CHEK1	CHEK1	IL6	AMY2B	AMY2B	MYH6
	LPL	CHRM1	CCNA2	CCNA2	GNAS	AMY2A	AMY2A	BCHE
	CD36	SLC6A4	KIF11	KIF11	PDSS1	AMY1A	AMY1A	BCL2
	DNMT3A	TACR2	F2	F2	DYRK1B	AMY1B	AMY1B	DRD3
	FAS	SLC6A3	NR3C2	NR3C2	ADRB2	AMY1C	AMY1C	ID1
	GPX1	CHRM3	CCNT1	CCNT1	LPL	KCNA3	KCNA3	NDUFS4
	SCD	ADORA3	GSK3B	GSK3B	NR0B2	NHLH2	NHLH2	THRB
	EIF2AK3	LTA4H	AKR1C3	AKR1C3	ALMS1	CRTC2	CRTC2	F7
	KISS1	PLEC	PDE4D	PDE4D	HSD11B1	IL6R	IL6R	CYP1A1
	ODC1	DYRK1A	SORD	SORD	BBS1	LMNA	LMNA	HTR3A
	CYP17A1	DRD1	AKR1C1	AKR1C1	TNF	SLC25A44	SLC25A44	MAPK10
	HMOX1	DRD2	TTPA	TTPA	PRMT7	BGLAP	BGLAP	MAN2B1
	AR	DRD3	DUSP6	DUSP6	KIDINS220	CRP	CRP	AGT
	CFD	PLA2G2A	PDPK1	PDPK1	IGF1	USF1	USF1	CGA
	JUN	CA7	MAPK10	MAPK10	INSR	F5	F5	FGF1
	BECN1	CA14	SULT2A1	SULT2A1	CRP	RFWD2	RFWD2	NEU1
	OCLN	CA13	SOD2	SOD2	VPS13B	ACBD6	ACBD6	SPRY2
	COLEC12	CA5B	AMD1	AMD1	BBS2	PVOP1	PVOP1	GSTP1
	NR4A1	CA5A	PPP5C	PPP5C	BBS10	PTGS2	PTGS2	ASAH1
	SOX2	TYR	SHBG	SHBG	TUB	CFH	CFH	FHL1
	TLR4	ADRB3	ESR2	ESR2	BBS4	ADIPOR1	ADIPOR1	AHR
	VIM	FTO	THRB	THRB	LIPE	PM20D1	PM20D1	NFE2L2
	CYTB	MMP9	HDAC8	HDAC8	APOE	IKBKE	IKBKE	KLF4
	PDGFRA	MMP1	TYMS	TYMS	APOB	HSD11B1	HSD11B1	HP
	CHAC1	MMP2	HPN	HPN	CARTPT	PROX1	PROX1	GALR2
	CTSD	HTR2A	MTAP	MTAP	TTC8	MIA3	MIA3	PPARGC1A
	MYD88	NR1H3	FGFR1	FGFR1	BBS7	TLR5	TLR5	CYP19A1
	XBP1	IGF1R	SYK	SYK	SERPINE1	DEGS1	DEGS1	FETUB
	CYP19A1	BRAF	MTHFD1	MTHFD1	RBP4	AGT	AGT	NDUFAF8
	CYP19A1B	PARP1	MMP13	MMP13	BBS5	GGPS1	GGPS1	LDLR
	CEBPA	UPP1	NR1H3	NR1H3	MKKS	LYST	LYST	FAM161A
	FABP4	ACHE	GSTA1	GSTA1	MAGEL2	BECN2	BECN2	JAK2
	PPARA	DRD4	CYP2C9	CYP2C9	BBIP1	SDCCAG8	SDCCAG8	CASP1
	MMP9	HSP90AA1	MMP8	MMP8	NPY	NLRP3	NLRP3	XIAP
	ESR2B	TRAP1	CDK6	CDK6	BBS9	TMEM18	TMEM18	APOA2
	DDIT4	QDPR	DCK	DCK	LIPC	MYT1L	MYT1L	TALDO1
	IL18	HSP90AB1	REN	REN	PNLIP	KIDINS220	KIDINS220	NCF1
	APOA1	RIPK2	MMP3	MMP3	GCG	LPIN1	LPIN1	CBS
	AQP4	ALPL	NR3C1	NR3C1	BBS12	SDC1	SDC1	NT5E
	HSD3B1	FASN	ABO	ABO	PPARGC1A	APOB	APOB	IL18
	MTOR	DHFR	HSP90AA1	HSP90AA1	NUDC	NCOA1	NCOA1	NPY
	CDKN1A	DUSP3	DPP4	DPP4	PLIN1	ADCY3	ADCY3	IGFBP2
	CHKA	CDK5R1	MET	MET	APOA1	POMC	POMC	MGP
	DNMT3B	CDK5	JAK3	JAK3	CNR1	DNMT3A	DNMT3A	ACLY
	GNRH1	NR1H4	NQO2	NQO2	IRAK1BP1	UCN	UCN	FKBP5
	INSIG1	HDAC1	THRA	THRA	HNF1A	IFT172	IFT172	PODXL
	PCK1	NR1I2	PYGL	PYGL	IRS1	GCKR	GCKR	UQCRQ
	STAT3	IDO1	SULT2B1	SULT2B1	ARL6	LEPQTL1	LEPQTL1	VEGFA
	ANGPTL4	CLK1	FABP6	FABP6	CDKAL1	PKDCC	PKDCC	MME
	CYP19A1A	DYRK1B	PTPN1	PTPN1	CYP19A1	FBXO11	FBXO11	GRIN2A
	CYP1A1	HDAC6	MAOB	MAOB	SDCCAG8	WDPCP	WDPCP	MYC
	DIO1	CTSK	FABP3	FABP3	GCK	SERTAD2	SERTAD2	NR4A3
	ESR2A	FGFR1	MAPK1	MAPK1	MT-CYB	EXOC6B	EXOC6B	ARSA
	FSHB	AKT1	MMP12	MMP12	HNF4A	ALMS1	ALMS1	CCNA2
	GADD45B	GABBR2	GSTP1	GSTP1	NAMPT	SUCLG1	SUCLG1	SLC14A2
	SERPINE1	GABBR1	NR1H2	NR1H2	KCNJ11	RETSAT	RETSAT	GSK3B
	TJP1	EPHX2	DTYMK	DTYMK	NR3C1	KDM3A	KDM3A	MBD2
	APAF1	MYLK	FKBP1A	FKBP1A	RAI1	EIF2AK3	EIF2AK3	APOM
	APOD	CYP19A1	PGF	PGF	AQP7	ADRA2B	ADRA2B	MMP1
	DUSP6	RAF1	UCK2	UCK2	LEPROT	GPR45	GPR45	GCLC
	FOS	ROCK1	JAK2	JAK2	CFAP418	MTLN	MTLN	RHO
	HP	PRKACA	DHFR	DHFR	MRAP2	BMIQ13	BMIQ13	FAM13A
	MYH6	KCNN4	IGF1	IGF1	CEP290	IL1RN	IL1RN	UCP2
	NEU1	CDK2	BST1	BST1	LZTFL1	INSIG2	INSIG2	SLC22A5
	NLRP3	CCNA1	LCK	LCK	MTHFR	HNMT	HNMT	FSHB
	RUNX2	CCNA2	RARG	RARG	COMT	GPD2	GPD2	PPARD
	VTG2	MAPK10	MMP9	MMP9	MTTP	ACVR1C	ACVR1C	GSR
	ATP5PO	MAPK9	PPARG	PPARG	PNPLA2	DPP4	DPP4	CACNA1C
	BCL2L1	PHLPP2	NR1I2	NR1I2	KSR2	GCG	GCG	SP7
	BMP4	ASAH1	F7	F7	SHBG	BBS5	BBS5	IDO1
	BTG2	TRPA1	IGF1R	IGF1R	ABCC8	PDE11A	PDE11A	ALOX12
	CCNB2	PAK1	ZAP70	ZAP70	ACE	NEUROD1	NEUROD1	MMP3
	CHN1	HTR3A	MAPKAPK2	MAPKAPK2	PIK3CA	MSTN	MSTN	ACADM
	CLU	HRH4	PRKACA	PRKACA	APOA5	GPBAR1	GPBAR1	MMP8
	ERN1	JAK3	FECH	FECH	SLC6A14	IRS1	IRS1	NTRK2
	FGG	JAK2	SETD7	SETD7	LMNA	TRIP12	TRIP12	AGRN
	HMCN1	MAP2K1	ABL1	ABL1	CENPO	BDMR	BDMR	IL10
	LEPR		DPEP1	DPEP1	PTEN	DGKD	DGKD	TSKU
	MBD2		MME	MME	PHF6	ERFE	ERFE	RPS10
	MTTP		AURKA	AURKA	MKS1	TRAF3IP1	TRAF3IP1	RIPK3
	NPC2		SDS	SDS	AKT2	CAPN10	CAPN10	SH3PXD2B
	NQO1		TGM3	TGM3	CCL2	OGG1	OGG1	OCLN
	PTGS2		SULT1E1	SULT1E1	SLC17A5	CIDEC	CIDEC	PAX6
	PYGL		PLA2G2A	PLA2G2A	GH1	IL17RC	IL17RC	MDM2
	RAB3C		HMGCR	HMGCR	MFN2	VHL	VHL	ITGBL1
	RBP4		FABP7	FABP7	DNMT3A	GHRL	GHRL	AKT2
	RPS3		RBP4	RBP4	DNM1L	PPARG	PPARG	EGFR
	SCPEP1		VDR	VDR	CCK	NR1D2	NR1D2	SOD1
	SOX6		MMP1	MMP1	GNB3	THRB	THRB	NR4A1
	TPP1		MAP2K1	MAP2K1	SDC3	CCK	CCK	CREB1
	AKT2		EIF4E	EIF4E	PPARA	LZTFL1	LZTFL1	UFD1
	ATP5PB		OTC	OTC	WDPCP	SETD2	SETD2	NFE2L3
	GABRA5		CTSB	CTSB	IFT27	P4HTM	P4HTM	G6PD
	GNMT		MMP16	MMP16	GHR	MANF	MANF	NUDC
	HPX		ELANE	ELANE	DGAT1	PBRM1	PBRM1	BCAT2
	IGF1R		PIK3R1	PIK3R1	SLC2A4	HTD2	HTD2	CPEB4
	NDUFB6		RARB	RARB	SCAPER	FOXP1	FOXP1	THBS1
	DGAT2		LCN2	LCN2	TCF7L2	PROK2	PROK2	ABL1
	EZH2		DHODH	DHODH	GLDC	ROBO1	ROBO1	MOCOS
	FADS2		PPARD	PPARD	FFAR4	ARL13B	ARL13B	DIO2
	GSR		BIRC7	BIRC7	IL1B	ARL6	ARL6	GPER1
	PGR		NR1H4	NR1H4	REN	CCDS80	CCDS80	DRD4
	PCNA		GSTM2	GSTM2	ABCA1	ZBTB20	ZBTB20	APOC2
	AKT1		CRABP2	CRABP2	MYT1L	GATA2	GATA2	ADAR
	CYP1B1		BCAT2	BCAT2	PPARGC1B	FAIM	FAIM	GPAM
	NFE2L2		RORA	RORA	PLA2G7	RBP1	RBP1	RUNX2
	TRIB3		ALB	ALB	TRIM32	SLC2A2	SLC2A2	PGR
	CCND1		GSTM1	GSTM1	POLG	GHSR	GHSR	SOX6
	CPT1A		KAT2B	KAT2B	PTPN1	FXR1	FXR1	MSMO1
	GPER1		WARS1	WARS1	BRCA2	AOMS1	AOMS1	THRA
	MMP2		IL2	IL2	LDLR	IGF2BP2	IGF2BP2	FECH
	THRB		AMY2A	AMY2A	SLC6A3	HRG	HRG	TYR
	BAD		DUT	DUT	INPPL1	KNG1	KNG1	ACP1
	ESRRA		BHMT	BHMT	RARRES2	ADIPOQ	ADIPOQ	CDKN1A
	GPAM		HNMT	HNMT	SREBF1	DUP3q29	DUP3q29	LPL
	GPT		SEC14L2	SEC14L2	PNPLA3	PLAAT1	PLAAT1	CA5B
	IL10		GSTA3	GSTA3	PCSK9	TM4SF19	TM4SF19	EIF2B1
	PER2		GSTT2B	GSTT2B	ACACA	CEP19	CEP19	FAT1
	SGK1		CASP1	CASP1	RIC3	NKX1-1	NKX1-1	GABRA5
	SQLE		RXRB	RXRB	CPT1A	FGFR3	FGFR3	PIK3R1
	ADIPOQ		PPP1CC	PPP1CC	G6PC1	WFS1	WFS1	PDGFRA
	AGT		TEK	TEK	CELA2A	BMIQ7	BMIQ7	ADRB3
	ATF3		ADAM33	ADAM33	HSD11B2	PPARGC1A	PPARGC1A	OTC
	BDNF		INSR	INSR	POGZ	CCKAR	CCKAR	HDAC1
	FSHR		FGG	FGG	PIK3R1	TBC1D1	TBC1D1	POMC
	IGFBP1		RARA	RARA	CAV1	PHOX2B	PHOX2B	IGFBP3
	LGALS1		GART	GART	GPT	ATP10D	ATP10D	ALB
	RELA		GLO1	GLO1	HNF1B	KDR	KDR	CPT1A
	TTR		KIT	KIT	TP53	CLOCK	CLOCK	MLH1
	CCL2		TRDMT1	TRDMT1	H6PD	NMU	NMU	KISS1
	CCNB1			HTR6	LCAT	MUC7	MUC7	NDUFS3
	DCN			ALOX5	TMEM18	NPFFR2	NPFFR2	FLII
	EFCC1			CA4	CPE	ALB	ALB	BRAF
	G0S2			MAPT	SLC2A1	CXCL8	CXCL8	COL1A2
	GPX4			RPS6KA3	CBS	SCD5	SCD5	SI
	HAMP			PTGS1	IRS2	AGPAT9	AGPAT9	NR1D1
	HSD11B2			BCL2L1	XDH	SPP1	SPP1	APOC1
	PGK1			BCL2	MAOA	SLC39A8	SLC39A8	ALPL
	PLEKHF1			ALOX15	FABP2	NFKB1	NFKB1	SAT1
	TSC22D1			ALOX12	AKT1	ELOVL6	ELOVL6	MEF2C
	TXNIP			RORC	HMOX1	FABP2	FABP2	SLC6A2
	ACTN3			HTR2B	LPIN1	BBS7	BBS7	ACTN3
	ATP6			SLC6A2	CIDEC	BBS12	BBS12	AIFM1
	BBC3			GABRA1	ALB	PGRMC2	PGRMC2	GSTA1
	BMP7			GABRB2	GPD1	NOCT	NOCT	TGFB2
	CCNG2			GABRG2	SLC2A2	UCP1	UCP1	LAMA2
	CEBPB			PTGS2	IGFBP1	SLC10A7	SLC10A7	MBNL2
	CTSK			GABRB3	HCRT	FGA	FGA	ID3
	CYP1A			SRD5A1	CYP21A2	NPY5R	NPY5R	MMP13
	EDN1			SRD5A2	MYH9	CPE	CPE	NAXE
	EPCAM			DAO	HFE	SLC25A4	SLC25A4	GPNMB
	FDX2			ADRA2A	CUL4B	SDHA	SDHA	SFPQ
	FKBP5			ADRA2C	DLK1	ADIPQTL2	ADIPQTL2	MECP2
	GDA			ADRA2B	PRL	C1ATNF3	C1ATNF3	RXRA
	HAS2			CHRM1	ARG1	PDE4D	PDE4D	NOS1
	HPCAL4			SLC6A4	FASN	CARTPT	CARTPT	CA14
	IARS1			TACR2	EIF2S3	F2RL1	F2RL1	ACACA
	IFNG			SLC6A3	NRXN1	XRCC4	XRCC4	TBX5
	IGFBP3			CHRM3	PDP1	PCSK1	PCSK1	ANGPTL3
	IGFBP4			ADORA3	PDX1	DCP2	DCP2	EZH2
	LMCD1			LTA4H	STAT3	IL13	IL13	SLC25A1
	MAP1LC3A			PLEC	PTPN11	LEAP2	LEAP2	FAS
	MAP2			DYRK1A	WFS1	AFF4	AFF4	MRPL12
	MYH11			DRD1	DIXDC1	NPY6R	NPY6R	SOD3
	NAA10			DRD2	HAMP	HDAC3	HDAC3	CHEK1
	NDUFA1			DRD3	KCNH2	NR3C1	NR3C1	CKB
	NPY			CA7	FBXO11	SCGB3A2	SCGB3A2	SLC40A1
	PCSK1			CA14	IL18	ADRB2	ADRB2	CD36
	PLAGL1			CA13	CETP	PPARGC1B	PPARGC1B	ABO
	PNPLA2			CA5B	CASR	SLC26A2	SLC26A2	CD40
	RPS27L			CA5A	NOS3	C1QTNF2	C1QTNF2	PRDX1
	SIRT5			TYR	SCN1A	C1DELp36	C1DELp36	FGB
	SLC10A4			ADRB3	DNMT1	CLPABP	CLPABP	ALOX15
	SLC1A5			FTO	CAPN10	MEL1	MEL1	SERPINA1
	SREBF2			MMP2	GLP1R	GDH	GDH	FADS2
	SRGN			HTR2A	DPP4	CDT6	CDT6	AHCY
	THBD			BRAF	DRD2	KIAA0214	KIAA0214	EGR1
	TPM2			PARP1	COG2	ELA2A	ELA2A	KHK
	TUT4			UPP1	SOD1	MINT	MINT	ESRRG
	AARS1			ACHE	FGF21	LSD1	LSD1	ABCB1
	ABHD4			DRD4	IGF2	SHP	SHP	CNR1
	ACADM			TRAP1	PON1	HI95	HI95	PLAGL1
	AMH			QDPR	NPY2R	SYND3	SYND3	THBD
	APOA2			HSP90AB1	PCK2	MGC1203	MGC1203	LEPR
	APOC2			RIPK2	SNRPN	FRCP2	FRCP2	MRPS7
	APOM			ALPL	TH	ZNF642	ZNF642	MAPK14
	ATM			FASN	CPT2	LAR	LAR	FABP3
	ATP5MG			DUSP3	NPC1	THEA	THEA	DLG4
	AURKA			CDK5R1	G6PC3	MPRP1	MPRP1	SULT1A1
	BCO1			CDK5	PCK1	OBR	OBR	ZBTB16
	BNIP3			HDAC1	NEGR1	OBRGRP	OBRGRP	ELN
	C4B			IDO1	FDFT1	EP3	EP3	VIM
	CACNA1G			CLK1	DDHD2	TFA	TFA	SPR
	CEP152			DYRK1B	ADIPOR1	GDE	GDE	LDHA
	CIDEC			HDAC6	ITLN1	SNRNP65	SNRNP65	SLIT3
	CLDN1			CTSK	TGFB1	HEN2	HEN2	SCD
	COL1A2			AKT1	IGFBP3	TORC2	TORC2	GRIN2B
	COL7A1			GABBR2	INSIG2	IL6RQ	IL6RQ	NR1H2
	COX6C			GABBR1	TFAM	LMN1	LMN1	STAT3
	CTNNB1			EPHX2	ICAM1	HYPLIP1	HYPLIP1	MYH11
	CYP7A1			MYLK	MMP9	THPH2	THPH2	NDUFA4
	DHCR7			CYP19A1	G6PD	COP1	COP1	DUSP1
	DHFR			RAF1	IGF1R	NEDPM	NEDPM	TGFBR1
	EMP2			ROCK1	NEUROD1	HF1	HF1	TGM3
	FGA			KCNN4	SIRT1	CGI45	CGI45	ATM
	FGB			CCNA1	NDN	HSD11	HSD11	TUB
	FLRT2			MAPK9	PAX4	TANGO1	TANGO1	ALDH7A1
	FTH1			PHLPP2	GHSR	TIL3	TIL3	SCARB1
	GCLC			ASAH1	FABP4	DES1	DES1	PRKAG2
	HSPA8			TRPA1	FNDC5	SERPINA8	SERPINA8	PLK4
	KCNMA1			PAK1	GFPT1	GGPPS1	GGPPS1	ACHE
	LAMC2			HTR3A	GHRH	CHS1	CHS1	TXNIP
	LAMP2			HRH4	ABHD5	BECN1L1	BECN1L1	IL6
	LDHA			CAT	GNPDA2	CCCAP	CCCAP	IVD
	LHB			IL1B	MAN1B1	CIAS1	CIAS1	NSDHL
	LIF			CASP9	SLC30A8	KIAA1106	KIAA1106	MVP
	MAD2L1			STAR	SST	ARMS	ARMS	CASP3
	MRPS24			TNF	CTSK	FLDB	FLDB	CA7
	MTHFD2			IL6	GRIA4	SRC1	SRC1	HSD3B7
	MYC			SREBF1	EMC1	BMIQ19	BMIQ19	VDR
	NDUFA4			BAX	RSRC2	OBAIRH	OBAIRH	ACE
	NDUFA7			CYP11A1	PTS	TBRS	TBRS	BCO1
	NDUFB4			CASP3	SI	UROC	UROC	NDUFB10
	NFE2L3			HSPA5	TRAPPC9	SLB	SLB	INSIG2
	NFIL3			SOD1	ALDH2	GKRP	GKRP	PTPN1
	NT5E			ACACA	MKRN3	LSL	LSL	LHCGR
	PAX6			DDIT3	CTSD	VLK	VLK	TTR
	PIK3R1			VTG1	PPARD	FBX11	FBX11	DDIT4
	RPL37A			DNMT1	PAX6	C2orf86	C2orf86	HTR2B
	RPL41			TP53	LIPA	TRIPBR2	TRIPBR2	MAOB
	S100A10			CASP8	CRH	SEC15B	SEC15B	STX1A
	SEC61G			ATF6	PC	ALSS	ALSS	DUSP6
	SELENOS			MAPK3	COX4I1	SUCLA1	SUCLA1	TGFB3
	SFT2D1			NOS2	SLC5A1	JMJD1A	JMJD1A	COX6B1
	SHBG			ATF4	ESR1	PEK	PEK	PYGL
	SLC15A2			LPL	STAR	ADRA2L1	ADRA2L1	SLC5A5
	SPRY2			CD36	PNPLA6	MOXI	MOXI	PIGA
	ZC3H6			DNMT3A	GDF15	MVCD4	MVCD4	TPP1
	AGPAT4			FAS	APOC3	MRT51	MRT51	NQO1
	AIFM1			GPX1	APOC2	ALK7	ALK7	SP1
	ALDH1A3			SCD	KMT2D	CD26	CD26	FGA
	ALOX15			EIF2AK3	IL10	PDE11A1	PDE11A1	IGFBP1
	APOB			KISS1	CAT	T2D	T2D	PSAT1
	APOC1			ODC1	AGT	GDF8	GDF8	IFNG
	APOE			CYP17A1	GOT2	BG37	BG37	FOS
	ATP6V0B			HMOX1	CP	MRD49	MRD49	CYP27A1
	BAMBI			CFD	IFT172	C2DELq37	C2DELq37	HTR6
	BHMT			JUN	SOCS3	FAM132B	FAM132B	CAMK2A
	CARMIL3			BECN1	ACADM	MIPT3	MIPT3	CLU
	CCN2			OCLN	CDKN2A	NIDDM1	NIDDM1	CXCL12
	CCNE1			COLEC12	HDAC8	FSP27	FSP27	TOP2A
	CDKN1B			NR4A1	ADIPOR2	IL17RL	IL17RL	IGF1R
	CEBPD			SOX2	CTNNB1	PPARG1	PPARG1	CAV1
	CENPV			TLR4	HBEGF	RVR	RVR	DGAT2
	CKB			VIM	BGLAP	ERBA2	ERBA2	HMGCL
	CLIC4			CYTB	CYP11A1	BBS17	BBS17	PLEC
	COX6B1			PDGFRA	SLC25A19	SET2	SET2	PRSS23
	CREG1			CHAC1	ALPL	PH4	PH4	ABCB4
	CTSH			CTSD	CYP27A1	ARMET	ARMET	HNF4A
	CYCS			MYD88	LCT	PB1	PB1	PAX8
	CYGB			XBP1	SLC5A2	QRF1	QRF1	RELA
	CYP27A1			CYP19A1B	SLC2A9	PK2	PK2	SLC2A4
	DKK1			CEBPA	IAPP	DUTT1	DUTT1	NOS3
	DUSP10			FABP4	MT-RNR1	ARL2L1	ARL2L1	XBP1
	EFHD1			PPARA	EGF	BBS3	BBS3	CEBPA
	EGR1			ESR2B	SLC6A4	URB	URB	FDX2
	ELOVL2			DDIT4	FAAH	ZNF288	ZNF288	SIRT3
	FABP3			IL18	CYP17A1	DCML	DCML	TLR4
	FAM13A			APOA1	CYP11B2	CRBP1	CRBP1	CD320
	FBLN5			AQP4	CD36	GLUT2	GLUT2	INSR
	FDFT1			HSD3B1	GPT2	GHDP	GHDP	PEMT
	FHOD3			MTOR	CLOCK	MYORIBF	MYORIBF	TCF7L2
	FLCN			CDKN1A	C3	SYNX	SYNX	FABP4
	GABRD			CHKA	MTRR	IMP2	IMP2	AKT1
	GPNMB			DNMT3B	MRPS22	THPH11	THPH11	COL6A3
	GREB1L			GNRH1	TNFRSF11B	KNG	KNG	GPX3
	GSTO1			INSIG1	CFTR	APM1	APM1	MAP2K1
	HAO1			PCK1	IRX3	MICRODUP3q29	MICRODUP3q29	TIMP2
	HBB			STAT3	FGFR2	HRASLS	HRASLS	HSD11B1
	HECTD1			ANGPTL4	SLC22A12	C3orf34	C3orf34	LCN2
	HERPUD1			CYP19A1A	COA3	SAX2	SAX2	AKR1C3
	HMGCL			CYP1A1	F2	ACH	ACH	SPARC
	HSD17B1			DIO1	MTOR	WFRS	WFRS	CTSH
	HSD17B2			ESR2A	GGT1	PPARGC1	PPARGC1	SERPINC1
	HSD3B2			FSHB	LAS1L	KIAA1108	KIAA1108	NR1I2
	HTRA1			GADD45B	GFAP	NBPHOX	NBPHOX	LMNA
	IYD			SERPINE1	WT1	KIAA1487	KIAA1487	APOA1
	KCNE4			TJP1	ABCG5	GPR74	GPR74	RELN
	KCNN2			APAF1	AHDC1	ANALBA	ANALBA	ERN1
	KLF9			APOD	PCBD1	IL8	IL8	JUN
	KMT2E			FOS	NR3C2	ACOD4	ACOD4	AR
	LMNA			HP	PRKAR1A	GPAT3	GPAT3	SESN2
	MAL2			MYH6	NLRP3	OPN	OPN	GATM
	MIR21			NEU1	RYR1	BIGM103	BIGM103	NOTCH1
	MOCOS			NLRP3	CEL	CVID12	CVID12	SELENBP1
	MSMO1			RUNX2	HTR2C	LCE	LCE	TRAP1
	MUC1			VTG2	SCD	FLJ35630	FLJ35630	ARNT2
	MYOD1			ATP5PO	ACOX1	CCRN4L	CCRN4L	ACTN4
	NCF1			BMP4	CNNM2	SSASKS	SSASKS	HSPB1
	NDUFAF8			BTG2	SERPINA12	AMYLD2	AMYLD2	HSD17B1
	NDUFS4			CCNB2	NPPA	BDVS	BDVS	AHDC1
	NDUFS6			CHN1	KDM6A	ANT1	ANT1	IGF1
	NFKB1			CLU	MTR	SDH1	SDH1	HSD17B10
	NR4A3			ERN1	CCDC28B	CAQ5	CAQ5	GDF15
	OSBP2			HMCN1	TLR4	CTRP3	CTRP3	CYCS
	PCF11			LEPR	ADSL	DPDE3	DPDE3	UBB
	PCK2			MBD2	MT-ND1	CART	CART	FGFR1
	PCYT2			MTTP	TIMP1	GPR11	GPR11	BAK1
	PFKFB3			NPC2	GAD1	SSMED	SSMED	TET3
	PLK4			NQO1	SCARB2	NEC1	NEC1	PCSK1
	PPP1R1B			RAB3C	IER3IP1	ALRH	ALRH	UGT1A1
	PRKDC			RPS3	PRDM16	AF5Q31	AF5Q31	FADS1
	PTGS1			SCPEP1	ATP2A1	PP2	PP2	HSD11B2
	REV3L			SOX6	LCN2	GCR	GCR	HNMT
	RIC8A			TPP1	PPY	UGRP1	UGRP1	TENM4
	RPLP2			AKT2	PRKAG2	PGC1B	PGC1B	GSS
	RPS10			ATP5PB	AHSG	DTD	DTD	NECTIN2
	RPS13			GABRA5	OCRL	CTRP2	CTRP2	BIRC5
	RPS28			GNMT	MCHR1	LVNC8	LVNC8	GNAS
	RPS29			HPX	IGFBP2	G6PDH	G6PDH	NPC2
	SERPINA1			NDUFB6	TMEM67	CMT2A2A	CMT2A2A	BHMT
	SERPINC1			DGAT2	SDHB	AOMS4	AOMS4	TPI1
	SERPING1			EZH2	HPRT1	SHARP	SHARP	GATA6
	SLC14A2			FADS2	BRAF	AOF2	AOF2	C3
	SLC40A1			PCNA	FGFR1	SDCN	SDCN	QDPR
	SLC7A11			CYP1B1	ADRA2A	CMD1LL	CMD1LL	PLIN2
	SP1			NFE2L2	CYP27B1	CORTRD1	CORTRD1	GNAT1
	SP7			TRIB3	MT-ATP6	BNAH2	BNAH2	ABHD2
	SQSTM1			CCND1	KISS1	BFIT	BFIT	PCK2
	TAGLN2			CPT1A	ABCB7	LEPRD	LEPRD	DNMT3B
	TCN2			GPER1	NR1H2	KIAA1839	KIAA1839	ADRA2A
	TGFB3			BAD	SLC12A3	HH27	HH27	DAO
	THY1			ESRRA	DHCR7	IL6QTL	IL6QTL	ESRRA
	TLR2			GPAM	DNMT3B	EMD2	EMD2	BAMBI
	TMSB10			GPT	IFNG	RPRGL1	RPRGL1	NDUFA2
	TNFRSF21			IL10	HRAS	HUS	HUS	LIF
	TTC21A			PER2	TLR2	HSD11L	HSD11L	OXTR
	UBC			SGK1	NPAP1	TANGO	TANGO	HSPA8
	UPF3B			SQLE	APLN	SLEB1	SLEB1	RARB
	VARS1			ADIPOQ	ASIP	MLD	MLD	CYP7A1
	XPNPEP2			AGT	HMGCS2	MDHLO	MDHLO	AURKA
	YARS1			ATF3	NSD1	SLSN7	SLSN7	SRD5A2
	ABCB4			BDNF	BMP2	FCU	FCU	FUBP1
	ACE			FSHR	GIP	MRD39	MRD39	FN1
	AFP			IGFBP1	ADCY5	SINO	SINO	DHFR
	AGRN			LGALS1	GYS1	LDLCQ4	LDLCQ4	MYOD1
	ALKBH2			RELA	GALNT2	HESJAS	HESJAS	BMP6
	ANGPTL3			CCL2	TRH	KIAA1179	KIAA1179	MTHFD1
	ARSA			CCNB1	SLC16A1	FGQTL5	FGQTL5	FTH1
	ATP6V1B2			DCN	ADA	SGK493	SGK493	CEBPD
	BOLL			EFCC1	UGT1A1	VIT1	VIT1	CTSB
	CACNA1C			G0S2	BSND	BBS15	BBS15	TNF
	CALR			GPX4	CLCNKB	KIAA0127	KIAA0127	GNRH1
	CASS4			HAMP	MLXIPL	KIAA0919	KIAA0919	ITGB1
	CAV1			HSD11B2	IFT74	KIAA0328	KIAA0328	SGK1
	CD99L2			PGK1	PLAT	MTDPS9	MTDPS9	THY1
	CDCA8			PLEKHF1	SERPINA1	JHDM2A	JHDM2A	KIT
	CENPE			TSC22D1	HSPD1	PERK	PERK	SPP1
	CFAP53			TXNIP	MTNR1B	TILR	TILR	F2
	CFB			ACTN3	SEC16B	DIRA	DIRA	WNT5A
	CGA			ATP6	PKLR	ADCP2	ADCP2	FDFT1
	CHRD			BBC3	PRKAB1	PDE11A2	PDE11A2	PTGS2
	CISD2			BMP7	ADRB1	MSLHP	MSLHP	BMP7
	CNR1			CCNG2	KMT2A	DEL2q37	DEL2q37	LRP5
	COL8A1			CEBPB	CXCL8	CTRP15	CTRP15	CTNNB1
	COX1			CYP1A	NPPB	SLSN9	SLSN9	CYP2C9
	COX2			EDN1	BRD4	CIDE3	CIDE3	DNMT3A
	CRAMP1			EPCAM	XPNPEP3	CANDF9	CANDF9	FSHR
	CRLF3			FDX2	KCTD15	PPARG2	PPARG2	CA5A
	CTSZ			FKBP5	CIDEA	BD73	BD73	CCND1
	DAPK1			GDA	BSCL2	THR1	THR1	CTSK
	DDAH1			HAS2	TUFM	HYPB	HYPB	BMP2
	DHRS9			HPCAL4	SELENBP1	HIDEA	HIDEA	ESR1
	DNM1L			IARS1	GLA	ARP	ARP	PDE4D
	DOCK11			IFNG	XYLT1	BAF180	BAF180	DHCR7
	DRAM1			IGFBP3	GPHN	BV8	BV8	POR
	EIF5B			IGFBP4	FXYD2	SAX3	SAX3	SREBF2
	FEZ1			LMCD1	IL1R1	JBTS8	JBTS8	ENPP2
	FUS			MAP1LC3A	NMB	RP55	RP55	SLC7A11
	G6PD			MAP2	CYP11B1	SSG1	SSG1	TGFB1
	GGH			MYH11	CLDN19	DPZF	DPZF	RNPC3
	GMPR			NAA10	HADHA	MONOMAC	MONOMAC	TIMP1
	HNF4A			NDUFA1	FLNA	CMYO9A	CMYO9A	PLOD2
	HSP70			NPY	ATP6AP2	HAE6	HAE6	KLF9
	IAH1			PCSK1	FH	GBP28	GBP28	GPT
	ID1			PLAGL1	STS	MOSPGF	MOSPGF	STAT1
	ID3			PNPLA2	VDR	WFS	WFS	IGFBP5
	KCTD1			RPS27L	HP	PMX2B	PMX2B	MMP12
	KYNU			SIRT5	TCN2	NPFF2	NPFF2	EPCAM
	LAMA4			SLC10A4	ACADVL	FDAH	FDAH	SSR4
	LGALS12			SLC1A5	MTHFD1	SCYB8	SCYB8	PTPRC
	LIPG			SREBF2	EXT1	DFNA79	DFNA79	HMGCR
	LONP1			SRGN	UBE3A	MAG1	MAG1	NR3C2
	LPCAT3			THBD	EXT2	CDG2N	CDG2N	GGH
	MAP1LC3B			TPM2	GIPR	FACE	FACE	DBP
	MCM3			TUT4	FOLR1	C4orf24	C4orf24	HMOX1
	MCM4			AARS1	PEX2	CCR4L	CCR4L	EIF5B
	MCM5			ABHD4	GAL	T1	T1	ANGPTL4
	MPC1			ACADM	SLC39A8	SDHF	SDHF	FLCN
	NAPEPLD			AMH	PRKAA2	CORS26	CORS26	GSTM1
	ND4			APOA2	OXT	ACRDYS2	ACRDYS2	CRH
	ND4L			APOC2	NFKB1	PAR2	PAR2	ACP5
	NDUFA2			APOM	SLC10A7	PC1	PC1	CA4
	NDUFA6			ATM	SLCO1B1	BHR1	BHR1	MAPK1
	NDUFC1			ATP5MG	RAB23	CHOPS	CHOPS	PGF
	NDUFS3			BCO1	TRPM6	GRL	GRL	HSD17B3
	NIPSNAP1			BNIP3	TRAPPC11	PERC	PERC	POSTN
	NTRK2			C4B	AGPAT2	DTDST	DTDST	CYP27B1
	NUCB1			CACNA1G	MSTN	HMSN6A	HMSN6A	FTO
	OXTR			CEP152	NPY5R	HIAA0929	HIAA0929	TNFSF11
	P4HB			CIDEC	GK	BHC110	BHC110	SRD5A1
	PDZK1			CLDN1	GAD2	BFIT1	BFIT1	HSD3B2
	PLOD2			COL1A2	COQ9	CPHD7	CPHD7	GABRD
	PMAIP1			COL7A1	ALDH5A1	HIES5	HIES5	LIPG
	PRLR			COX6C	CA5A	FPLD2	FPLD2	FEZ1
	PROSER1			CTNNB1	CAPN3	ARMD4	ARMD4	APOD
	PSEN2			CYP7A1	SLC7A7	CORTRD2	CORTRD2	MAPK8
	PTPN13			DHCR7	PRPS1	KIAA0268	KIAA0268	ELOVL2
	PTPRA			EMP2	HSD3B2	MELIOS	MELIOS	HDAC8
	RASL10B			FGA	ZDHHC24	HLD18	HLD18	STAR
	RGCC			FGB	KCNJ10	BBS16	BBS16	AKR1B1
	RHO			FLRT2	LARS2	FCAS1	FCAS1	HSP90AB1
	RHOU			FTH1	HK1	VENARG	VENARG	NDUFA1
	RNGTT			GCLC	SLC25A13	FCHL2	FCHL2	KRT18
	RPL18A			HSPA8	GLUL	SRTD10	SRTD10	CHCHD10
	RPL22			KCNMA1	ZMPSTE24	RLSDF	RLSDF	SRC
	RPS15			LAMC2	PNMT	PRMT9	PRMT9	KRT7
	RPS18			LAMP2	SLC3A1	CHDTHP	CHDTHP	FABP6
	RPSA			LDHA	SLC7A9	SEMDJL3	SEMDJL3	CYP17A1
	RSPO3			LHB	TMEM70	TSGA	TSGA	GABRB3
	SARAF			LIF	EDN1	WRS	WRS	ALDH1A3
	SGK3			MAD2L1	EPHX2	CRMO2	CRMO2	TP53
	SH3PXD2B			MRPS24	RDH12	PDE11A3	PDE11A3	CCN1
	SI			MTHFD2	HS6ST1	FPLD5	FPLD5	CASP9
	SLC22A3			MYC	ANGPTL8	FPLD3	FPLD3	AKR1C1
	SLC7A1			NDUFA4	SELP	PRTH	PRTH	LAMP2
	SNED1			NDUFA7	ASPA	HBP231	HBP231	CAT
	SPARC			NDUFB4	ABCB4	DDDS	DDDS	ADAM17
	SPNS1			NFE2L3	SPP1	RCC	RCC	GABRG2
	SPP1			NFIL3	GYS2	HH4	HH4	PRKCH
	ST6GALNAC5			NT5E	APRT	CPHD8	CPHD8	MAPK8IP3
	TACC3			PAX6	GPX1	PRIMS	PRIMS	PRKACA
	TBX5			RPL37A	POR	IMD21	IMD21	RORC
	TMEM147			RPL41	ACACB	CMYO9B	CMYO9B	CLDN1
	TMEM71			S100A10	COX10	ADIPQTL1	ADIPQTL1	NFKB1
	TMOD4			SEC61G	CLDN16	DFNA6	DFNA6	IL1B
	TRIM44			SELENOS	HTR2A	NBLST2	NBLST2	REN
	TUB			SFT2D1	FARS2	NPGPR	NPGPR	GABBR2
	TUBA1C			SLC15A2	XBP1	FDAHT	FDAHT	DNM1L
	UBA52			SPRY2	PAH	NAP1	NAP1	HAMP
	UCP2			ZC3H6	GOT1	CCR4	CCR4	SREBF1
	UQCRQ			AGPAT4	TREX1	PEO3	PEO3	DLK1
	USP2			AIFM1	CYP2R1	CMD1GG	CMD1GG	HTR2A
	VDAC3			ALDH1A3	ACADS	PC3	PC3	CCN5
	VTG3			APOB	NT5E	GCRST	GCRST	TLR2
	WDR62			APOC1	CYP1B1	D5S1708	D5S1708	GPX1
	XIAP			APOE	MLYCD	CMT2A2B	CMT2A2B	TCN2
	ZBTB10			ATP6V0B	JAK2	RATARS	RATARS	ESR2
	ZNF503			BAMBI	MT-ND2	KIAA0601	KIAA0601	SLC17A5
	ACTN4			CARMIL3	ALDOA	BFIT2	BFIT2	INSIG1
	AHCY			CCN2	DPYD	CMD1A	CMD1A	CFD
	AHNAK			CCNE1	PMM2	AHUS1	AHUS1	SOX2
	ANP32A			CDKN1B	GANAB	ODCD2	ODCD2	KAT2B
	ARNT2			CEBPD	ENPP2	NALP3	NALP3	CYP1B1
	CASP2			CENPV	MYD88	RP71	RP71	SLC6A3
	CDK6			CKB	SDHA	IDDFBA	IDDFBA	PGK1
	CHAF1A			CLIC4	FUT2	KIAA0742	KIAA0742	DRD1
	CNIH1			COX6B1	BCAT2	PPNAD2	PPNAD2	PTEN
	DTL			CREG1	SUCLA2	KIAA1732	KIAA1732	CA13
	EIF2B1			CTSH	UMOD	NYS8	NYS8	SLC6A4
	GLRX5			CYCS	PINK1	DFNA14	DFNA14	NDUFA6
	HAT1			CYGB	GCKR	CCHS	CCHS	ALOX5
	HNRNPM			CYP27A1	ANGPTL4	GCP1	GCP1	NRP1
	HSPD1			DKK1	LDHA	PEO2	PEO2	GPR162
	IDH2			DUSP10	ERBB2	PPGL5	PPGL5	NLRP3
	INSIG2			EFHD1	FBP1	BMIQ12	BMIQ12	UBE2E3
	KIF11			EGR1	DGUOK	EDM4	EDM4	GJA1
	LIMK2			ELOVL2	DDC	MSL	MSL	FASN
	NUSAP1			FAM13A	ABHD12	CPRF	CPRF	AMBP
	PAPSS1			FBLN5	BCS1L	KIAA0707	KIAA0707	NR1H3
	PARD3			FDFT1	AK1	HGPS	HGPS	SQSTM1
	PAX8			FHOD3	COX5A	PYPAF1	PYPAF1	SNRNP70
	RPS3A			FLCN	CREBBP	BBS20	BBS20	ATF3
	SRPRA			GABRD	ALDOB	LLS	LLS	DPP4
	TK1			GPNMB	GLUD1	NORS	NORS	PLA2G2A
	TOP2A			GREB1L	TRIM37	DFNA38	DFNA38	LGALS1
	TSG101			GSTO1	SLC19A3	MTDPS12A	MTDPS12A	BDNF
	UBE2T			HAO1	PTH	MC2DN1	MC2DN1	CDKN1B
	UHRF1			HBB	CACNA1S	AIMAH3	AIMAH3	PNMT
	ZFR			HECTD1	BLVRA	DFNA34	DFNA34	ABCA1
	EHHADH			HERPUD1	IMPDH1	RAPAS	RAPAS	MUC1
	MGAT4B			HMGCL	AMT	WFSL	WFSL	ACOX1
	POR			HSD17B2	CLN3	PEOA2	PEOA2	LBP
	SCD1			HSD3B2	SRD5A2	NDAXOA	NDAXOA	HSD17B4
	CDH1			HTRA1	AHCY	KEFH	KEFH	IDH2
	ESRRG			IYD	RRM2B	MRD70	MRD70	APOB
	SLC2A4			KCNE4	SARS2	CTRCT41	CTRCT41	CASP8
	CDH2			KCNN2	YARS2		LEP	CFH
	DHRS3			KLF9	MOCS1		MC4R	NRIP1
	ABHD2			KMT2E	MOCS2		FTO	CDH2
	AHR			LMNA	MOCOS		ENPP1	RCAN2
	AKAP12			MAL2	MPV17		INS	PPARG
	ATP1B1			MIR21	HOGA1		UCP3	CHGA
	C3			MOCOS	UQCC2		ADRB3	AKR1C2
	COL1A1			MSMO1	NPC2		SIM1	MAPT
	GNAS			MUC1	GBE1		UCP2	MTTP
	HSD17B3			MYOD1	ELOVL4		CAST	CXCL8
	LEP			NCF1	BCKDK		MC3R	AFP
	NES			NDUFAF8	FMO3		NTRK2	MPC1
	PTEN			NDUFS4	ACAD8		PHIP	PIM1
	ST3GAL1			NDUFS6	CHIT1		INPP5E	NR3C1
	BUB1B			NFKB1	MC2R		BDNF	COG2
	CARS1			NR4A3	GPD1L		RETN	MTOR
	FUBP1			OSBP2	USP8		PYY	SLC27A1
	GDF15			PCF11	TYMP		SH2B1	CCN2
	HSD11B1			PCK2	BCKDHA		AGRP	CDK6
	NDST3			PCYT2	PFKM		IL6	RAF1
	NR1H3			PFKFB3	NNT		GNAS	NALCN
	RAB30			PLK4	SLC46A1		PDSS1	DRD2
	SLCO1C1			PPP1R1B	SLC25A4		DYRK1B	PPP1R3B
	SNAI1			PRKDC	SRD5A3		LPL	CALR
	TPM1			REV3L	ATP5F1A		BBS1	PCNA
	ALB			RIC8A	MT-ND3		TNF	AMY2A
	ANXA2			RPLP2	LPA		PRMT7	HSD3B1
	BIRC5			RPS10	RPE65		IGF1	PDPK1
	CCN5			RPS13	APOA4		INSR	KYNU
	CGNL1			RPS28	ASAH1		VPS13B	CPT1B
	CGREF1			RPS29	LRAT		BBS2	ARG1
	CHCHD10			SERPINA1	COQ4		BBS10	NPR3
	CPT1B			SERPINC1	OTC		TUB	PCK1
	CXCL8			SERPING1	PLOD2		BBS4	SULT2A1
	DIO2			SLC14A2	NUCB2		LIPE	GAMT
	DLG4			SLC40A1	FGF23		APOE	TPM1
	DOCK1			SLC7A11	POMT2		TTC8	CIDEC
	DPP4			SP1	PIK3CG		SERPINE1	PFKFB3
	FMOD			SP7	MT-CO3		RBP4	BMP4
	FTO			SQSTM1	MAF		MKKS	CISD2
	GABRB1			TAGLN2	TNFRSF1B		MAGEL2	SLC52A3
	GJB2			TCN2	TKT		BBIP1	TJP1
	GRIN1			TGFB3	CCL5		NPY	PER2
	GRIN2B			THY1	SELE		BBS9	CTSD
	H6PD			TLR2	PYGM		LIPC	RAB31
	HJURP			TMSB10	COL2A1		PNLIP	ATF4
	HSD17B10			TNFRSF21	PRKACA		NUDC	CCL2
	IGFBP2			TTC21A	PHGDH		PLIN1	MOGAT2
	IGFBP5			UBC	UROD		APOA1	ADA
	ITGA5			UPF3B	SDHD		CNR1	EIF2AK3
	LAMA2			VARS1	MTFMT		IRAK1BP1	ACADS
	LDLR			XPNPEP2	AGXT		HNF1A	EPHX2
	LHCGR			ABCB4	TALDO1		CDKAL1	HSP90AA1
	LRP5			ACE	AGTR1		CYP19A1	NDUFC2
	LYVE1			AFP	VWF		GCK	DYRK1B
	MAG			AGRN	HADH		MT-CYB	PARP1
	MAP3K7			ALKBH2	ARL13B		HNF4A	PLIN1
	MAPK8			ANGPTL3	NMNAT1		NAMPT	KDR
	MAPK8IP3			ARSA	STT3A		KCNJ11	SULT1E1
	MECP2			ATP6V1B2	PRKCSH		RAI1	RARA
	MEF2C			BOLL	PEX6		AQP7	SFRP5
	MEGF9			CACNA1C	CERKL		CFAP418	MYD88
	NDUFB2			CALR	PPM1K		MRAP2	TNC
	PCYOX1			CASS4	ADAR		CEP290	PPARA
	PLEKHO1			CAV1	LPIN2		MTHFR	MGLL
	PLIN1			CD99L2	CANT1		COMT	RORA
	PPARGC1A			CDCA8	ANO10		MTTP	ATP1A2
	PPM1E			CENPE	CAVIN1		PNPLA2	BACE1
	PRDX1			CFAP53	SCNN1A		KSR2	RBP4
	PRKAG2			CFB	EGFR		SHBG	UGDH
	RASGRF1			CGA	RPGRIP1L		ABCC8	IGF2
	SCARB1			CHRD	NPHP1		ACE	RARRES2
	SLC16A7			CISD2	CYP3A4		PIK3CA	DNMT1
	SLC24A2			CNR1	ALG2		APOA5	ADRA2B
	SLC47A1			COL8A1	FUT8		SLC6A14	TSPO
	SMC2			COX1	PCYT1A		CENPO	IL2
	STC2			COX2	PGAP1		PTEN	DDIT3
	TALDO1			CRAMP1	TYR		PHF6	CDH1
	TIMP2			CRLF3	LBR		MKS1	GRIN1
	WSB1			CTSZ	HSD17B10		AKT2	HSPA5
	AARD			DAPK1	IL6R		CCL2	H6PD
	ABCA1			DDAH1	ACAT1		SLC17A5	AMH
	ABCB1			DHRS9	ALDH6A1		GH1	ACAT2
	ACADS			DNM1L	PEPD		DNM1L	GNMT
	ACHE			DOCK11	IL1RN		GNB3	TET2
	ACOX1			DRAM1	AVP		PPARA	ELOVL6
	ACP5			EIF5B	MMP2		IFT27	UBA52
	ACTA2			FEZ1	GCH1		GHR	MAPK3
	AHDC1			FUS	AMPD1		DGAT1	THBS2
	ASNS			G6PD	PEX1		SLC2A4	CA2
	ASTN1			GGH	SPG7		SCAPER	DDC
	ATG14			GMPR	NDUFS3		TCF7L2	PRLR
	ATP1A2			HNF4A	HJV		GLDC	GLRX5
	AXIN2			HSP70	PLA2G6		FFAR4	DKK1
	BMP15			IAH1	SOCS1		IL1B	NR1H4
	BMP6			ID1	PDHX		REN	ATF6
	CAMK2A			ID3	PSAT1		ABCA1	RNASEH2A
	CBS			KCTD1	DBT		PLA2G7	SERPINE1
	CCNA2			KYNU	FXN		TRIM32	DYRK1A
	CD320			LAMA4	SLC39A14		POLG	CDK5
	CDC6			LGALS12	CPS1		PTPN1	PKM
	CDK1			LIPG	AGK		BRCA2	JAK3
	CEMIP2			LONP1	ACP1		LDLR	CFB
	CFH			LPCAT3	GUSB		SLC6A3	PDZK1
	COL14A1			MAP1LC3B	MAT1A		INPPL1	PKDCC
	CPEB4			MCM3	HSD17B3		RARRES2	FDXR
	CREB1			MCM4	ATRX		SREBF1	ITGB3
	CTTNBP2			MCM5	TBXAS1		PNPLA3	CEP152
	CXCL12			MPC1	HPD		PCSK9	P4HB
	DAD1			NAPEPLD	DDOST		ACACA	BECN1
	DCTPP1			ND4	NDUFA8		RIC3	ALDOB
	DEF6			ND4L	COX15		CPT1A	LAMA4
	DOCK4			NDUFA2	RARS2		G6PC1	IGFBP4
	DSTYK			NDUFA6	HPS1		HSD11B2	TTPA
	DYNC1H1			NDUFC1	MTPAP		POGZ	CEBPB
	EGFR			NDUFS3	GLRX5		PIK3R1	PARD3
	ELOVL6			NIPSNAP1	SLC35A1		CAV1	DHODH
	EML1			NTRK2	EDEM3		GPT	CISH
	EMP1			NUCB1	FCSK		HNF1B	BAX
	ENPP2			OXTR	GNRH1		TP53	CP
	ENTPD1			P4HB	PTF1A		LCAT	AMD1
	EPRS1			PDZK1	TBX3		SLC2A1	RPS6KA3
	ERH			PLOD2	AMPD3		CBS	PNPLA2
	FAM131B			PMAIP1	NTS		IRS2	HDAC6
	FAM3C			PRLR	ACAT2		XDH	GHRH
	FDXR			PROSER1	D2HGDH		MAOA	MMP9
	FETUB			PSEN2	NDUFA10		AKT1	ADIPOQ
	FREM3			PTPN13	SLC30A10		HMOX1
	GALR2			PTPRA	B3GLCT		GPD1
	GAMT			RASL10B	PIK3R2		IGFBP1
	GCHFR			RGCC	PRKAA1		HCRT
	GCNT1			RHO	PEX7		CYP21A2
	GNG4			RHOU	SAR1B		MYH9
	GPR158			RNGTT	FLT1		HFE
	GPR162			RPL18A	PIGT		CUL4B
	GPX3			RPL22	ASS1		DLK1
	GRIN2A			RPS15	SLC22A5		PRL
	GRIN3A			RPS18	ACO2		ARG1
	GSS			RPSA	GATM		FASN
	HSD17B4			RSPO3	SACS		EIF2S3
	HSPB1			SARAF	IDH2		NRXN1
	IGF2			SGK3	PLCB4		PDP1
	IL17RB			SH3PXD2B	NFE2L2		PDX1
	INSR			SI	GYG1		STAT3
	IRF9			SLC22A3	TOP3A		PTPN11
	IRX2			SLC7A1	CFD		DIXDC1
	ITGB1			SNED1	ATP8B1		HAMP
	IVD			SPARC	PNP		KCNH2
	JMJD6			SPNS1	SAMHD1		IL18
	KAT6A			SPP1	WDR45		CETP
	KBTBD7			ST6GALNAC5	CUBN		CASR
	KCNB2			TACC3	TMLHE		NOS3
	KDM5B			TBX5	SLC40A1		SCN1A
	KDR			TMEM147	HIBADH		DNMT1
	KIT			TMEM71	COX14		GLP1R
	KLF4			TMOD4	ABCG8		DRD2
	KRT18			TRIM44	LDLRAP1		COG2
	KRT19			TUB	FAH		SOD1
	KRT7			TUBA1C	PIGW		FGF21
	LCN2			UBA52	AIFM1		IGF2
	LENG8			UCP2	NR1H4		PON1
	LIG1			UQCRQ	BCKDHB		NPY2R
	MAF1			USP2	LAMA2		PCK2
	MAN2B1			VDAC3	TANGO2		SNRPN
	MAP6D1			VTG3	TTR		TH
	MELTF			WDR62	EPHX1		CPT2
	MGLL			XIAP	GBA1		NPC1
	MGP			ZBTB10	SLC25A32		G6PC3
	MRPL12			ZNF503	SLC6A20		PCK1
	MRPS21			ACTN4	COG5		NEGR1
	MST1			AHCY	SMPD1		FDFT1
	MVD			AHNAK	MMUT		DDHD2
	MYCL			ANP32A	EBP		ITLN1
	MYOM1			ARNT2	CEBPA		TGFB1
	NDFIP1			CASP2	DGKE		IGFBP3
	NECAB1			CHAF1A	SLC25A20		TFAM
	NECTIN2			CNIH1	B3GALT6		ICAM1
	NPR3			DTL	ETFDH		MMP9
	NR3C1			EIF2B1	AMACR		G6PD
	OLIG1			GLRX5	SLC19A2		IGF1R
	OSMR			HAT1	IL17A		SIRT1
	PALLD			HNRNPM	SOD2		NDN
	PAQR7			HSPD1	AGER		PAX4
	PHF19			IDH2	GNMT		FABP4
	PIK3IP1			INSIG2	CYP2E1		GFPT1
	PKDCC			LIMK2	FADS2		GHRH
	PLIN2			NUSAP1	ACAD9		ABHD5
	PLPP2			PAPSS1	MTCH2		GNPDA2
	POSTN			PARD3	SLC37A4		MAN1B1
	PPP1R3B			PAX8	DYM		SLC30A8
	PRPF4B			RPS3A	HERC2		SST
	PRXL2A			SRPRA	STEAP4		CTSK
	PSD2			TK1	ARSL		GRIA4
	RAB13			TOP2A	FKRP		EMC1
	RAPGEF1			TSG101	KCNQ1		RSRC2
	RASSF7			UBE2T	MT-ND5		PTS
	RIPK3			UHRF1	AMH		SI
	RNPC3			ZFR	GAA		TRAPPC9
	RPL17			EHHADH	NAGA		ALDH2
	RPL23			MGAT4B	VCAM1		MKRN3
	RPL27A			POR	DLAT		CTSD
	SAT1			SCD1	NARS2		PPARD
	SEC61B			CDH1	EARS2		PAX6
	SELENOF			SLC2A4	CISD2		LIPA
	SEZ6L			CDH2	COX20		CRH
	SHANK1			DHRS3	ALG12		PC
	SHISA6			ABHD2	COG7		COX4I1
	SIRT3			AHR	NSUN3		SLC5A1
	SLC12A5			AKAP12	PGAP2		ESR1
	SLC17A5			ATP1B1	DBH		STAR
	SLC25A1			C3	IL1A		PNPLA6
	SLC25A46			COL1A1	MYH3		GDF15
	SLC3A2			GNAS	DNAJC12		APOC3
	SLC5A3			HSD17B3	NAGLU		APOC2
	SLIT3			LEP	MT-CO2		KMT2D
	SMAD5			NES	MVK		IL10
	SNRPG			PTEN	SMS		CAT
	SPR			ST3GAL1	PGK1		GOT2
	SPRN			BUB1B	RPL10		CP
	STAT1			CARS1	MMAB		SOCS3
	STX1A			FUBP1	ESR2		ACADM
	SULT1A1			GDF15	ETFA		CDKN2A
	SYN1			NDST3	FKTN		HDAC8
	SYT13			RAB30	HLCS		ADIPOR2
	TBC1D14			SLCO1C1	LARGE1		CTNNB1
	TET2			SNAI1	PLCE1		HBEGF
	TFPI			TPM1	SRD5A1		CYP11A1
	TGFB1			ANXA2	PMCH		SLC25A19
	THBS1			BIRC5	TBC1D2B		ALPL
	THBS2			CCN5	ECHS1		CYP27A1
	TMSB4X			CGNL1	THBS1		LCT
	TPCN2			CGREF1	HYAL1		SLC5A2
	TSPO			CHCHD10	NDUFS1		SLC2A9
	TUBB3			CPT1B	CLPB		IAPP
	TUBD1			CXCL8	SLC25A42		MT-RNR1
	VEGFA			DIO2	PRKAG3		EGF
	ZBTB16			DLG4	OPA1		SLC6A4
	ABLIM1			DOCK1	PGM3		CYP17A1
	ACAT2			FMOD	FAM111A		CYP11B2
	ACIN1			GABRB1	ACSL4		CD36
	ACLY			GJB2	PRODH		GPT2
	ACP1			GRIN1	HIF1A		C3
	ADA			GRIN2B	PYCR1		MTRR
	ADAMTS4			H6PD	TRMT10C		MRPS22
	ADAR			HJURP	NDUFS4		TNFRSF11B
	ADGRB2			HSD17B10	CCKAR		CFTR
	ALDH7A1			IGFBP2	LTC4S		IRX3
	ALDOB			IGFBP5	GM2A		FGFR2
	ALG2			ITGA5	MICU1		SLC22A12
	AMBP			LAMA2	HSD17B4		COA3
	APMAP			LDLR	RXRA		F2
	APOC4			LHCGR	SCLT1		MTOR
	ARG1			LRP5	PDHB		GGT1
	ARHGAP26			LYVE1	MT-ND6		LAS1L
	ARSI			MAG	AK2		GFAP
	ATG12			MAP3K7	SLC25A1		WT1
	AURKB			MAPK8	MCCC1		ABCG5
	BAK1			MAPK8IP3	MCCC2		AHDC1
	BICC1			MECP2	PIGA		PCBD1
	BMF			MEF2C	MRPS34		NR3C2
	BTAF1			MEGF9	SLC6A2		PRKAR1A
	C8G			NDUFB2	DARS1		RYR1
	CACNG5			PCYOX1	ATAD3A		CEL
	CALB2			PLEKHO1	SUGCT		HTR2C
	CASP1			PLIN1	MT-CO1		SCD
	CASP3A			PPARGC1A	MT-ND4		ACOX1
	CCDC184			PPM1E	MT-ATP8		CNNM2
	CCN1			PRDX1	MT-ND4L		SERPINA12
	CD276			PRKAG2	HDAC4		NPPA
	CD40			RASGRF1	IGF2BP2		KDM6A
	CDH15			SCARB1	ETFB		MTR
	CEND1			SLC16A7	POMT1		TLR4
	CENPN			SLC24A2	TAFAZZIN		ADSL
	CHCHD2			SLC47A1	OAT		MT-ND1
	CHD5			SMC2	HMGCL		TIMP1
	CHGA			STC2	TWNK		GAD1
	CISH			TALDO1	NAGS		SCARB2
	CLDN2			TIMP2	PNPLA8		IER3IP1
	CMBL			WSB1	NDUFAF1		ATP2A1
	CMTM4			AARD	PRDX1		LCN2
	CNMD			ABCA1	TPI1		PPY
	COG2			ABCB1	PTGIS		PRKAG2
	COL24A1			ACADS	SERPINA6		AHSG
	COL5A1			ACOX1	PGM1		OCRL
	COL6A3			ACP5	EOGT		MCHR1
	COL8A2			ACTA2	VEGFA		IGFBP2
	COX7A2			AHDC1	DHFR		TMEM67
	CP			ASNS	PDE11A		SDHB
	CRH			ASTN1	NR1H3		HPRT1
	CYP26A1			ATG14	SLC25A3		BRAF
	CYP27B1			ATP1A2	LDHB		FGFR1
	DAB2			AXIN2	NDUFAF2		ADRA2A
	DBP			BMP15	CYB5R3		CYP27B1
	DCLK2			BMP6	SETX		MT-ATP6
	DCLRE1C			CAMK2A	MMAA		KISS1
	DDC			CBS	SLC52A2		ABCB7
	DENND6B			CD320	CNTF		NR1H2
	DISP2			CDC6	KCNJ5		SLC12A3
	DKK2			CDK1	NDUFS2		DHCR7
	DLK1			CEMIP2	GCLC		DNMT3B
	DNAJB2			CFH	GABRG2		IFNG
	DNPH1			COL14A1	AGL		HRAS
	DNTTIP2			CPEB4	OPLAH		TLR2
	DOCK10			CREB1	SEC23B		NPAP1
	DPYSL3			CTTNBP2	TNFRSF1A		APLN
	DSCAML1			CXCL12	DAO		ASIP
	DTX1			DAD1	LRPPRC		HMGCS2
	DUSP1			DCTPP1	IDS		NSD1
	DUSP4			DEF6	SLC27A4		BMP2
	ECH1			DOCK4	PDHA1		GIP
	EEPD1			DSTYK	HADHB		ADCY5
	EGLN3			DYNC1H1	TBC1D4		GYS1
	ELN			ELOVL6	CAD		GALNT2
	EPDR1			EML1	NDUFA9		TRH
	F2RL1			EMP1	ARSG		SLC16A1
	FABP10A			ENPP2	MFSD2A		ADA
	FADS1			ENTPD1	PIGC		UGT1A1
	FAM161A			EPRS1	RFT1		BSND
	FAM180A			ERH	MRPS14		CLCNKB
	FAM72A			FAM131B	PLCG2		MLXIPL
	FAM83H			FAM3C	CCND1		IFT74
	FAT1			FDXR	PYGL		PLAT
	FAT2			FETUB	SMARCA4		SERPINA1
	FAT4			FREM3	GLS		HSPD1
	FBXO4			GALR2	TAT		MTNR1B
	FBXO9			GAMT	DRD4		SEC16B
	FGF1			GCHFR	ADK		PKLR
	FHL1			GCNT1	SLC18A2		PRKAB1
	FLII			GNG4	PHKA2		ADRB1
	FN1			GPR158	FUT6		KMT2A
	GABRA1			GPR162	CRHR1		NPPB
	GAPDHS			GPX3	CHST3		BRD4
	GATA6			GRIN2A	DNM2		XPNPEP3
	GATM			GRIN3A	PIKFYVE		KCTD15
	GCNT2			GSS	ALDH7A1		CIDEA
	GHRH			HSD17B4	ARSA		BSCL2
	GJA1			HSPB1	PCCA		TUFM
	GLMP			IGF2	PCCB		SELENBP1
	GNA13			IL17RB	ALDH3A2		GLA
	GNAT1			IRF9	PNPO		XYLT1
	GPC4			IRX2	ACADSB		GPHN
	GPR173			ITGB1	ASL		FXYD2
	GPRC5C			IVD	BTD		IL1R1
	GRAMD4			JMJD6	GCDH		NMB
	GSTA.1			KAT6A	POLR3A		CYP11B1
	GSTM1			KBTBD7	IVD		CLDN19
	GTF3C4			KCNB2	SLC25A15		HADHA
	GYPC			KDM5B	APTX		FLNA
	HIPK2			KLF4	FIG4		ATP6AP2
	HSD3B7			KRT18	MTM1		FH
	IER3			KRT19	POLR3B		STS
	IER5			KRT7	ALOX12B		VDR
	IFIT1			LENG8	GNE		HP
	IFITM1			LIG1	MMACHC		TCN2
	IFRD1			MAF1	PGAM2		ACADVL
	IL12A			MAN2B1	RNASEH1		MTHFD1
	IMP3			MAP6D1	SLC52A3		EXT1
	INPP5B			MELTF	DNA2		UBE3A
	ITGA1			MGLL	PHKA1		EXT2
	ITGA4			MGP	SKIC2		GIPR
	ITGA9			MRPL12	SSBP1		FOLR1
	ITGAL			MRPS21	CERS3		PEX2
	ITGB3			MST1	PEX10		GAL
	ITGBL1			MVD	FLAD1		PRKAA2
	JAK2			MYCL	MCEE		OXT
	JUND			MYOM1	DDHD1		SLCO1B1
	KCMF1			NDFIP1	SLC52A1		RAB23
	KHK			NECAB1	POMK		TRPM6
	KIF22			NECTIN2	RXYLT1		TRAPPC11
	LAD1			NPR3	PDSS2		AGPAT2
	LBP			OLIG1	MTO1		GK
	LEF1			OSMR	COQ2		GAD2
	LGALS3BP			PALLD	MRPL44		COQ9
	LSS			PAQR7	AR		ALDH5A1
	MACROH2A1			PHF19	ITPA		CA5A
	MAMDC2			PIK3IP1	GARS1		CAPN3
	MAP4K4			PKDCC	GRHPR		SLC7A7
	MBNL2			PLIN2	UQCRC2		PRPS1
	MCM2			PLPP2	GFM1		HSD3B2
	MDM2			POSTN	LARS1		ZDHHC24
	MEPCE			PPP1R3B	AKR1D1		KCNJ10
	METTL17			PRPF4B	GMPS		LARS2
	MFAP4			PRXL2A	LIAS		HK1
	MFF			PSD2	COG4		SLC25A13
	MINK1			RAB13	COG6		GLUL
	MLH1			RAPGEF1	B3GALNT1		ZMPSTE24
	MOGAT2			RASSF7	MRPS28		PNMT
	MPDZ			RIPK3	GALT		SLC3A1
	MRPL32			RNPC3	TIMM8A		SLC7A9
	MRPL42			RPL17	CPT1B		TMEM70
	MRPS7			RPL23	SCARB1		EDN1
	MTMR3			RPL27A	GFER		EPHX2
	MUC2			SAT1	FST		RDH12
	MVP			SEC61B	MLN		HS6ST1
	MYDGF			SELENOF	STAT2		ANGPTL8
	MYO10			SEZ6L	ATP7B		SELP
	NALCN			SHANK1	FUCA1		ASPA
	NAXE			SHISA6	GPI		ABCB4
	NDUFB10			SIRT3	SCP2		GYS2
	NDUFC2			SLC12A5	CHKB		APRT
	NFKB2			SLC17A5	CTNS		GPX1
	NOS1			SLC25A1	SLCO1B3		POR
	NOTCH1			SLC25A46	CBLIF		ACACB
	NPL			SLC3A2	COQ7		COX10
	NR1D1			SLC5A3	COQ8A		CLDN16
	NR2F2			SLIT3	ETHE1		HTR2A
	NR2F6			SMAD5	CD320		FARS2
	NR5A2			SNRPG	COQ8B		XBP1
	NRIP1			SPR	GCGR		PAH
	NRIP3			SPRN	LONP1		GOT1
	NRP1			STAT1	GMPPB		TREX1
	NSDHL			STX1A	BPNT2		CYP2R1
	NTMT1			SULT1A1	POMGNT2		ACADS
	NUDC			SYN1	COQ6		NT5E
	NUDT5			SYT13	DARS2		CYP1B1
	NVL			TBC1D14	TRNT1		MLYCD
	OSER1			TET2	SPTLC1		JAK2
	OSTC			TFPI	AGPS		MT-ND2
	PARL			TGFB1	TIMM22		ALDOA
	PDCD4			THBS1	DLD		DPYD
	PEMT			THBS2	ATP5MC3		PMM2
	PHF3			TMSB4X	FOXC2		GANAB
	PIGA			TPCN2	CDKN1C		ENPP2
	PIP5K1A			TSPO	SLC6A8		MYD88
	PKM			TUBB3	ABCD1		FUT2
	PLA1A			TUBD1	ATP7A		BCAT2
	PLA2G1B			VEGFA	TPP1		SUCLA2
	PLEKHG2			ZBTB16	LAMP2		UMOD
	PMEPA1			ABLIM1	RNASEH2A		PINK1
	PNN			ACAT2	HCCS		ANGPTL4
	PODXL			ACIN1	NDUFA1		LDHA
	POLA2			ACLY	RNASEH2C		ERBB2
	POMC			ACP1	RNASEH2B		FBP1
	PRDM9			ADA	ABCB11		DGUOK
	PRDX4			ADAMTS4	UQCRB		DDC
	PRKCH			ADAR	MIR7-3HG		ABHD12
	PRMT6			ADGRB2	KRAS		BCS1L
	PRRG4			ALDH7A1	CDH23		AK1
	PRSS23			ALDOB	ALDH1A3		COX5A
	PRSS53			ALG2	SC5D		CREBBP
	PSAT1			AMBP	NHLH2		ALDOB
	PTPRC			APMAP	KIF7		GLUD1
	PTPRK			APOC4	ARSB		TRIM37
	RAB31			ARG1	C1QBP		SLC19A3
	RARRES2			ARHGAP26	DHCR24		PTH
	RASD1			ARSI	GALC		CACNA1S
	RASSF5			ATG12	GALNT3		BLVRA
	RBM25			AURKB	GNPAT		IMPDH1
	RBM28			BAK1	PANK2		AMT
	RCAN2			BICC1	SUCLG1		CLN3
	RELN			BMF	B3GAT3		SRD5A2
	RGS16			BTAF1	NSDHL		AHCY
	RIN3			C8G	POMGNT1		RRM2B
	RIOK3			CACNG5	TCIRG1		SARS2
	RNASEH2A			CALB2	PEX14		YARS2
	RPL13A			CASP3A	PEX19		MOCS1
	RPL35A			CCDC184	ATP6V0A2		MOCS2
	RPL6			CCN1	CHSY1		MOCOS
	RPS14			CD276	CHST14		MPV17
	RPS15A			CD40	NANS		HOGA1
	RPS19			CDH15	POGLUT1		UQCC2
	RPS2			CEND1	ADAMTSL2		NPC2
	RPS20			CENPN	B4GALT7		GBE1
	RRM1			CHCHD2	SLC35D1		ELOVL4
	SCUBE1			CHD5	CRPPA		BCKDK
	SDC2			CHGA	VIPAS39		FMO3
	SDSL			CISH	FDX2		ACAD8
	SELENBP1			CLDN2	NFKBIA		CHIT1
	SESN2			CMBL	DNAH8		MC2R
	SFPQ			CMTM4	CTSC		GPD1L
	SFRP5			CNMD	HEXA		USP8
	SLC13A4			COG2	HCFC1		TYMP
	SLC22A5			COL24A1	SAT1		BCKDHA
	SLC23A2			COL5A1	TFR2		PFKM
	SLC27A1			COL6A3	PPOX		NNT
	SLC37A1			COL8A2	GDAP1		SLC46A1
	SLC38A9			COX7A2	MSMO1		SRD5A3
	SLC45A3			CP	VARS2		ATP5F1A
	SLC52A3			CRH	PGAP3		MT-ND3
	SLC5A5			CYP26A1	LYST		LPA
	SLC6A4			CYP27B1	NADK2		RPE65
	SLC7A2			DAB2	NOS2		APOA4
	SLC8A1			DBP	IL15		ASAH1
	SLC8A3			DCLK2	CTH		LRAT
	SLC8B1			DCLRE1C	VKORC1		COQ4
	SMAGP			DDC	KYNU		OTC
	SNAI2			DENND6B	PLCB1		PLOD2
	SNRNP70			DISP2	MDH2		NUCB2
	SOD3			DKK2	SLC25A12		FGF23
	SPCS1			DLK1	UQCRFS1		POMT2
	SQOR			DNAJB2	NEU1		PIK3CG
	SRM			DNPH1	AGA		MT-CO3
	SRSF11			DNTTIP2	CPOX		MAF
	SSR4			DOCK10	RDH5		TNFRSF1B
	STRA8			DPYSL3	BPGM		TKT
	TAF1D			DSCAML1	CYC1		CCL5
	TBC1D31			DTX1	PHYH		SELE
	TCF7L2			DUSP1	AASS		PYGM
	TENM4			DUSP4	HIBCH		COL2A1
	TESK2			ECH1	MANBA		PRKACA
	TET3			EEPD1	SLC33A1		PHGDH
	TGFB2			EGLN3	DNAJC5		UROD
	TGFBI			ELN	GCSH		SDHD
	TGFBR3			EPDR1	MIPEP		MTFMT
	TGM1			F2RL1	MPC1		AGXT
	THAP11			FABP10A	VPS33B		TALDO1
	THRA			FADS1	SLC35A2		AGTR1
	THSD4			FAM161A	TRAK1		VWF
	TIMM9			FAM180A	TRMT5		HADH
	TIMP1			FAM72A	BCO1		NMNAT1
	TLL1			FAM83H	PIGL		STT3A
	TMED2			FAT1	SLC35C1		PRKCSH
	TMEM63C			FAT2	SLC25A46		PEX6
	TMOD2			FAT4	LIPT2		CERKL
	TNC			FBXO4	PTGS2		PPM1K
	TNFSF11			FBXO9	BRCA1		ADAR
	TOP1MT			FGF1	FOXO1		LPIN2
	TPI1			FHL1	HMGCR		CANT1
	TPM4			FLII	PLTP		ANO10
	TSKU			FN1	SRC		CAVIN1
	TYROBP			GAPDHS	AOC3		SCNN1A
	UBB			GATA6	ACE2		EGFR
	UBE2E3			GATM	MYC		RPGRIP1L
	UFD1			GCNT2	G6PC2		NPHP1
	UGDH			GHRH	HMGB1		CYP3A4
	UGT1A1			GJA1	GSK3B		ALG2
	UPP1			GLMP	PGR		FUT8
	UQCR10			GNA13	FADS1		PCYT1A
	VPS41			GNAT1	GLI2		PGAP1
	WNT5A			GPC4	OFD1		TYR
	YEATS2			GPR173	ACTB		LBR
	YLPM1			GPRC5C	CST3		HSD17B10
	ZBED5			GRAMD4	CTSF		ACAT1
	ZRANB2			GSTA.1	GLB1		ALDH6A1
	A2M			GTF3C4	SPR		PEPD
				GYPC	ENO3		AVP
				HIPK2	GALNS		MMP2
				HSD3B7	PLCD1		GCH1
				IER3	PSAP		AMPD1
				IER5	SLC6A9		PEX1
				IFIT1	SPTLC2		SPG7
				IFITM1	CTSA		NDUFS3
				IFRD1	FECH		HJV
				IL12A	GALK1		PLA2G6
				IMP3	GAMT		SOCS1
				INPP5B	GLRA1		PDHX
				ITGA1	HEXB		PSAT1
				ITGA4	PIP5K1C		DBT
				ITGA9	PPT1		FXN
				ITGAL	SGSH		SLC39A14
				ITGB3	ST3GAL5		CPS1
				ITGBL1	ALAD		AGK
				JUND	ALAS2		ACP1
				KCMF1	B4GALT1		GUSB
				KHK	DHODH		MAT1A
				KIF22	GSS		HSD17B3
				LAD1	HTRA2		ATRX
				LBP	PLOD1		TBXAS1
				LEF1	QDPR		HPD
				LGALS3BP	TPMT		DDOST
				LSS	UMPS		NDUFA8
				MACROH2A1	ABAT		COX15
				MAMDC2	AFG3L2		RARS2
				MAP4K4	ALDH18A1		HPS1
				MBNL2	ALG1		MTPAP
				MCM2	ATIC		GLRX5
				MDM2	ATP6V1A		SLC35A1
				MEPCE	ATP6V1E1		EDEM3
				METTL17	CLPP		FCSK
				MFAP4	CYP7B1		GNRH1
				MFF	DPYS		PTF1A
				MINK1	FA2H		TBX3
				MLH1	FDXR		AMPD3
				MOGAT2	IDUA		NTS
				MPDZ	MTMR2		ACAT2
				MRPL32	NDUFS7		D2HGDH
				MRPL42	NDUFV1		NDUFA10
				MRPS7	NFS1		SLC30A10
				MTMR3	OXCT1		B3GLCT
				MUC2	PDK3		PIK3R2
				MVP	PHKG2		PRKAA1
				MYDGF	PLOD3		PEX7
				MYO10	SCO2		SAR1B
				NALCN	ST3GAL3		FLT1
				NAXE	TYRP1		PIGT
				NDUFB10	UPB1		ASS1
				NDUFC2	XYLT2		SLC22A5
				NFKB2	AARS2		ACO2
				NOS1	ABCD3		GATM
				NOTCH1	ACOX2		SACS
				NPL	ACY1		IDH2
				NR1D1	ALDH4A1		PLCB4
				NR2F2	ANTXR2		NFE2L2
				NR2F6	ATP13A2		GYG1
				NR5A2	ATP6AP1		TOP3A
				NRIP1	DPAGT1		CFD
				NRIP3	GNS		ATP8B1
				NRP1	HARS2		PNP
				NSDHL	HMBS		SAMHD1
				NTMT1	ISCU		WDR45
				NUDC	KARS1		CUBN
				NUDT5	LFNG		TMLHE
				NVL	MAN2B1		SLC40A1
				OSER1	MINPP1		HIBADH
				OSTC	MOGS		COX14
				PARL	NDUFA12		ABCG8
				PDCD4	NDUFB9		LDLRAP1
				PEMT	NDUFS8		FAH
				PHF3	NT5C3A		PIGW
				PIGA	PEX5		AIFM1
				PIP5K1A	PNPT1		NR1H4
				PKM	POFUT1		BCKDHB
				PLA1A	PSPH		LAMA2
				PLA2G1B	RNASET2		TANGO2
				PLEKHG2	SCO1		TTR
				PMEPA1	SUOX		EPHX1
				PNN	TPK1		GBA1
				PODXL	WARS2		SLC25A32
				POLA2	COX6B1		SLC6A20
				POMC	DPM1		COG5
				PRDM9	GALE		SMPD1
				PRDX4	HAAO		MMUT
				PRKCH	HGD		EBP
				PRMT6	MCOLN1		CEBPA
				PRRG4	MGAT2		DGKE
				PRSS23	MPI		SLC25A20
				PRSS53	NDUFA13		B3GALT6
				PSAT1	NDUFV2		ETFDH
				PTPRC	PIK3R5		AMACR
				PTPRK	SEPSECS		SLC19A2
				RAB31	SLC6A19		IL17A
				RARRES2	TRAP1		SOD2
				RASD1	ACSF3		AGER
				RASSF5	ALG8		GNMT
				RBM25	COX6A1		CYP2E1
				RBM28	CYP2U1		FADS2
				RCAN2	GCLM		ACAD9
				RELN	HAGH		MTCH2
				RGS16	IDH3B		SLC37A4
				RIN3	MMADHC		DYM
				RIOK3	NDUFA6		HERC2
				RNASEH2A	NDUFB10		STEAP4
				RPL13A	NDUFB8		ARSL
				RPL35A	NDUFS6		FKRP
				RPL6	NGLY1		KCNQ1
				RPS14	PHKB		MT-ND5
				RPS15A	PMPCA		AMH
				RPS19	PMPCB		GAA
				RPS2	PUS1		NAGA
				RPS20	RPIA		VCAM1
				RRM1	SARDH		DLAT
				SCUBE1	STT3B		NARS2
				SDC2	SURF1		EARS2
				SDSL	TARS2		CISD2
				SELENBP1	TECR		COX20
				SESN2	TREH		ALG12
				SFPQ	TSFM		COG7
				SFRP5	TTPA		NSUN3
				SLC13A4	TXN2		PGAP2
				SLC22A5	ABCD2		DBH
				SLC23A2	ABCD4		IL1A
				SLC27A1	ALG3		MYH3
				SLC37A1	ALG6		DNAJC12
				SLC38A9	ATP5F1E		NAGLU
				SLC45A3	AUH		MT-CO2
				SLC52A3	BAAT		MVK
				SLC5A5	COQ5		SMS
				SLC7A2	CTDP1		PGK1
				SLC8A1	DCXR		RPL10
				SLC8A3	DHDDS		MMAB
				SLC8B1	ELAC2		ESR2
				SMAGP	EPM2A		ETFA
				SNAI2	FAR1		FKTN
				SNRNP70	GNPTAB		HLCS
				SOD3	IARS2		LARGE1
				SPCS1	MARS2		PLCE1
				SQOR	MECR		SRD5A1
				SRM	MPDU1		PMCH
				SRSF11	NAXE		TBC1D2B
				SSR4	NDUFA2		ECHS1
				STRA8	NDUFA4		THBS1
				TAF1D	NDUFAF4		HYAL1
				TBC1D31	NFU1		NDUFS1
				TCF7L2	PEX3		CLPB
				TENM4	PHKG1		SLC25A42
				TESK2	SLC25A21		PRKAG3
				TET3	SLC25A22		OPA1
				TGFB2	SLC39A4		PGM3
				TGFBI	SSR4		FAM111A
				TGFBR3	SUCLG2		ACSL4
				TGM1	SUMF1		PRODH
				THAP11	TK2		HIF1A
				THSD4	TRIT1		PYCR1
				TIMM9	TUSC3		TRMT10C
				TIMP1	UQCRQ		NDUFS4
				TLL1	UROS		LTC4S
				TMED2	ALG11		GM2A
				TMEM63C	AMN		MICU1
				TMOD2	CARS2		HSD17B4
				TNC	CHST6		RXRA
				TNFSF11	CLN5		SCLT1
				TOP1MT	COX8A		PDHB
				TPI1	DHTKD1		MT-ND6
				TPM4	DNAJC19		AK2
				TSKU	FOXRED1		SLC25A1
				TYROBP	FTCD		MCCC1
				UBB	GATB		MCCC2
				UBE2E3	GBA2		PIGA
				UFD1	GFM2		MRPS34
				UGDH	GMPPA		SLC6A2
				UGT1A1	MAGT1		DARS1
				UQCR10	MRPL3		ATAD3A
				VPS41	MRPS16		SUGCT
				WNT5A	NDUFB3		MT-CO1
				YEATS2	PIGO		MT-ND4
				YLPM1	POLG2		MT-ATP8
				ZBED5	RBCK1		MT-ND4L
				ZRANB2	SCYL1		HDAC4
				A2M	SIL1		ETFB
					ALG14		POMT1
					ALG9		TAFAZZIN
					ATP5F1D		OAT
					CHCHD10		HMGCL
					CLN8		TWNK
					COX7B		NAGS
					DMGDH		PNPLA8
					DPM3		NDUFAF1
					GLYCTK		PRDX1
					GTPBP3		TPI1
					HSD3B7		PTGIS
					L2HGDH		SERPINA6
					LIPT1		PGM1
					LMBRD1		EOGT
					NBAS		VEGFA
					NDUFAF3		DHFR
					NDUFB11		NR1H3
					NDUFC2		SLC25A3
					NHLRC1		LDHB
					NUBPL		NDUFAF2
					PARS2		CYB5R3
					PEX26		SETX
					PIGN		MMAA
					PIGQ		SLC52A2
					PIGV		CNTF
					PPA2		KCNJ5
					PPCS		NDUFS2
					QRSL1		GCLC
					SLC35A3		GABRG2
					TACO1		OPLAH
					TMEM126A		SEC23B
					UROC1		TNFRSF1A
					VPS33A		DAO
					ACBD5		LRPPRC
					ALG13		IDS
					AP1S1		SLC27A4
					ATPAF2		PDHA1
					B3GALNT2		HADHB
					COG1		TBC1D4
					DOLK		CAD
					EPG5		NDUFA9
					FASTKD2		ARSG
					FBXL4		MFSD2A
					ISCA2		PIGC
					LYRM7		RFT1
					MFF		MRPS14
					MRM2		PLCG2
					MRPL12		CCND1
					MRPS23		PYGL
					MRPS25		SMARCA4
					MRPS7		GLS
					MSTO1		TAT
					NUS1		DRD4
					OPA3		ADK
					PEX11B		SLC18A2
					PEX12		PHKA2
					PEX13		FUT6
					PLA2G5		CRHR1
					PTCD3		CHST3
					RTN4IP1		DNM2
					SFXN4		PIKFYVE
					SKIC3		ALDH7A1
					TIMM50		ARSA
					TIMMDC1		PCCA
					TMEM165		PCCB
					TRMU		ALDH3A2
					TTC19		PNPO
					B4GAT1		ACADSB
					BOLA3		ASL
					CLN6		BTD
					COA6		GCDH
					COG8		POLR3A
					CYB561		IVD
					ISCA1		SLC25A15
					LYRM4		APTX
					MRPS2		FIG4
					NDUFA11		MTM1
					PEX16		POLR3B
					PIGM		ALOX12B
					RMND1		GNE
					TMEM126B		MMACHC
					COX6A2		PGAM2
					DPM2		RNASEH1
					MGME1		SLC52A3
					NAXD		DNA2
					SERAC1		PHKA1
					SLC25A38		SKIC2
					VPS16		SSBP1
					GATC		CERS3
					GNPTG		PEX10
					HGSNAT		FLAD1
					IBA57		MCEE
					MFSD8		DDHD1
					MICOS13		SLC52A1
					NDUFAF5		POMK
					NDUFAF6		RXYLT1
					PIGP		PDSS2
					SLC25A26		MTO1
					STAC3		COQ2
					C19orf12		MRPL44
					C1GALT1C1		AR
					COA5		ITPA
					GORAB		GARS1
					SDHAF1		GRHPR
					CCDC115		UQCRC2
					COA7		GFM1
					COX16		LARS1
					MTRFR		AKR1D1
					PIGY		GMPS
					ADCK5		LIAS
					UQCC3		COG4
					TMEM199		COG6
					ALG10		B3GALNT1
					C2orf69		MRPS28
					COA8		GALT
					NDUFAF8		TIMM8A
					PET117		CPT1B
					PET100		SCARB1
					TNFSF11		GFER
					OCA2		FST
					SGK1		MLN
					NCOA1		STAT2
					IL4		ATP7B
					LIPG		FUCA1
					CLPS		GPI
					KNG1		SCP2
					NPY1R		CHKB
					GSTM1		CTNS
					F7		SLCO1B3
					CS		CBLIF
					RPS6KB1		COQ7
					MPO		COQ8A
					MAPK8		ETHE1
					FBN1		CD320
					APOA2		COQ8B
					GRP		GCGR
					STK11		LONP1
					MMP3		GMPPB
					GAPDH		BPNT2
					ANGPTL3		POMGNT2
					ATM		COQ6
					EP300		DARS2
					TERT		TRNT1
					HHEX		SPTLC1
					FGF19		AGPS
					EDNRA		TIMM22
					FAIM2		DLD
					CCL3		ATP5MC3
					CNR2		FOXC2
					BMAL1		CDKN1C
					MEGF8		SLC6A8
					APOC1		ABCD1
					TFAP2A		ATP7A
					ARMC5		TPP1
					ESRRA		LAMP2
					SORBS1		RNASEH2A
					AHI1		HCCS
					CYP7A1		NDUFA1
					HGF		RNASEH2C
					PIK3CB		RNASEH2B
					MC1R		ABCB11
					SCNN1B		UQCRB
					WNK4		MIR7-3HG
					PRKCZ		KRAS
					HSPA5		CDH23
					NMU		ALDH1A3
					NPR3		SC5D
					ASTN2		KIF7
					DGAT2		ARSB
					CCL11		C1QBP
					NAA50		DHCR24
					CCR2		GALC
					PDK4		GALNT3
					MIF		GNPAT
					CD163		PANK2
					APP		B3GAT3
					CXCL10		NSDHL
					ETV5		POMGNT1
					FGFR3		TCIRG1
					TULP1		PEX14
					ESPL1		PEX19
					MECP2		ATP6V0A2
					GC		CHSY1
					NF1		CHST14
					LBP		NANS
					FMR1		POGLUT1
					KLK3		ADAMTSL2
					NPHP4		B4GALT7
					CALM3		SLC35D1
					MCHR2		CRPPA
					PER2		VIPAS39
					HK2		FDX2
					PKHD1		NFKBIA
					CEP120		DNAH8
					LGALS3		CTSC
					BCHE		HEXA
					ABCG1		HCFC1
					DIO2		SAT1
					ITGAM		TFR2
					RETNLB		PPOX
					BRS3		GDAP1
					CEBPB		MSMO1
					CMKLR1		VARS2
					PLA2G4A		PGAP3
					IDE		NADK2
					SIRT6		NOS2
					ELN		IL15
					RET		CTH
					CEP164		VKORC1
					PDE4D		KYNU
					SMO		PLCB1
					SIRT3		MDH2
					GLI3		SLC25A12
					UCN		UQCRFS1
					CLMP		NEU1
					TIMP2		AGA
					PLIN2		CPOX
					FOXA2		RDH5
					IKBKB		BPGM
					SCG5		CYC1
					IL33		PHYH
					TM6SF2		AASS
					KLF11		HIBCH
					FABP1		MANBA
					PROKR2		SLC33A1
					ADNP		DNAJC5
					CFAP410		GCSH
					F2R		MIPEP
					UBL5		MPC1
					OLR1		VPS33B
					INSL3		SLC35A2
					COMP		TRAK1
					ADRA2B		TRMT5
					MAPK3		BCO1
					SLC27A1		PIGL
					MGAM		SLC35C1
					LTF		SLC25A46
					LRP1		LIPT2
					MC5R		BRCA1
					PCSK2		FOXO1
					CD44		HMGCR
					CREB1		PLTP
					SIRT2		SRC
					USP48		AOC3
					CA2		ACE2
					GFRAL		MYC
					TSC2		G6PC2
					FGF2		HMGB1
					APC		GSK3B
					DYNC2H1		PGR
					ISL1		FADS1
					NCOA3		GLI2
					CYBB		OFD1
					NPR1		ACTB
					S100A9		CST3
					AIP		CTSF
					SPX		GLB1
					STX1A		SPR
					THRA		ENO3
					CCR3		GALNS
					PHF21A		PLCD1
					FGF9		PSAP
					TBX1		SLC6A9
					AZGP1		SPTLC2
					PIK3C3		CTSA
					PRKACB		FECH
					ATG7		GALK1
					CSH1		GAMT
					MGLL		GLRA1
					KDM1A		HEXB
					APLNR		PIP5K1C
					TP53INP2		PPT1
					MMP13		SGSH
					CRHR2		ST3GAL5
					IL6ST		ALAD
					BCL2		ALAS2
					CAPN5		B4GALT1
					KISS1R		DHODH
					MEN1		GSS
					SELL		HTRA2
					DYNC2I1		PLOD1
					EIF2AK3		QDPR
					FABP3		TPMT
					PCSK1N		UMPS
					CCL4		ABAT
					OTOP1		AFG3L2
					ACSM3		ALDH18A1
					IL2		ALG1
					SREBF2		ATIC
					ARID1A		ATP6V1A
					TUG1		ATP6V1E1
					KLB		CLPP
					GALR1		CYP7B1
					CSN1S1		DPYS
					DEAF1		FA2H
					NPHP3		FDXR
					FABP12		IDUA
					RPTOR		MTMR2
					ACAN		NDUFS7
					SMAD4		NDUFV1
					INVS		NFS1
					CKM		OXCT1
					FGF8		PDK3
					GATA3		PHKG2
					CTNNBL1		PLOD3
					EHMT1		SCO2
					MGAT1		ST3GAL3
					HCRTR2		TYRP1
					CC2D2A		UPB1
					ATF6		XYLT2
					NRF1		AARS2
					CRY2		ABCD3
					TMEM231		ACOX2
					NOTCH1		ACY1
					IL5		ALDH4A1
					HDAC9		ANTXR2
					IL13		ATP13A2
					ACSL1		ATP6AP1
					F3		DPAGT1
					AHR		GNS
					FOS		HARS2
					ERN1		HMBS
					SOAT1		ISCU
					TXNIP		KARS1
					CDKN2B		LFNG
					NPC1L1		MAN2B1
					SLC9A1		MINPP1
					FLCN		MOGS
					CD274		NDUFA12
					HTR1A		NDUFB9
					CASP3		NDUFS8
					MBOAT7		NT5C3A
					MBOAT4		PEX5
					ACLY		PNPT1
					MAOB		POFUT1
					RTL1		PSPH
					CXCL1		RNASET2
					NOX4		SCO1
					TFAP2B		SUOX
					PKD1		TPK1
					APPL1		WARS2
					SETD2		COX6B1
					IQCB1		DPM1
					NEK8		GALE
					CDC123		HAAO
					AVPR2		HGD
					UCN2		MCOLN1
					FSHR		MGAT2
					SMAD3		MPI
					DYNC2LI1		NDUFA13
					CDKN3		NDUFV2
					NOS1		PIK3R5
					FGF10		SEPSECS
					PDGFRA		SLC6A19
					IFT80		TRAP1
					BAIAP2L1		ACSF3
					IFT81		ALG8
					WDR35		COX6A1
					LIF		CYP2U1
					NPHS2		GCLM
					PTX3		HAGH
					PTH1R		IDH3B
					BCDIN3D		MMADHC
					SFTPD		NDUFA6
					CRY1		NDUFB10
					FAT1		NDUFB8
					NR1D1		NDUFS6
					PDE8B		NGLY1
					CYP2A6		PHKB
					IGF2R		PMPCA
					SLC34A1		PMPCB
					CDK4		PUS1
					TFRC		RPIA
					PRKG1		SARDH
					ADCY10		STT3B
					CEBPD		SURF1
					PRLHR		TARS2
					CYP1A2		TECR
					STAT1		TREH
					GPBAR1		TSFM
					FOXO3		TTPA
					TRPV1		TXN2
					NGF		ABCD2
					EPO		ABCD4
					WNT5A		ALG3
					GJA5		ALG6
					ATP10A		ATP5F1E
					FAS		AUH
					AKR1C3		BAAT
					NR5A1		COQ5
					CD68		CTDP1
					IL22		DCXR
					PLIN3		DHDDS
					B9D1		ELAC2
					GPR119		EPM2A
					DDIT3		FAR1
					SHH		GNPTAB
					TAC1		IARS2
					GPX3		MARS2
					CFB		MECR
					THADA		MPDU1
					SMC3		NAXE
					ATF4		NDUFA2
					FGF17		NDUFA4
					TAS1R2		NDUFAF4
					ZIC3		NFU1
					NMUR1		PEX3
					KCNJ2		PHKG1
					CSF2		SLC25A21
					TTC21B		SLC25A22
					ADORA1		SLC39A4
					NMUR2		SSR4
					PCNT		SUCLG2
					GSR		SUMF1
					WWOX		TK2
					SMARCB1		TRIT1
					F5		TUSC3
					PHB1		UQCRQ
					HRH3		UROS
					FCGR3A		ALG11
					ITGAX		AMN
					RARA		CARS2
					AKT3		CHST6
					CD4		CLN5
					GALP		COX8A
					THOC2		DHTKD1
					AKR1C2		DNAJC19
					SCNN1G		FOXRED1
					ACOT11		FTCD
					TRIP12		GATB
					NIPBL		GBA2
					CCNA2		GFM2
					ACVR2B		GMPPA
					KCNJ1		MAGT1
					TRAF3IP1		MRPL3
					PIK3CD		MRPS16
					SPARC		NDUFB3
					FGF7		PIGO
					CUL3		POLG2
					ANXA5		RBCK1
					GPAM		SCYL1
					JUN		SIL1
					BAP1		ALG14
					SLC12A1		ALG9
					TMEM216		ATP5F1D
					CFH		CHCHD10
					HMGA2		CLN8
					ATRN		COX7B
					GATA4		DMGDH
					PDE3B		DPM3
					TACR3		GLYCTK
					NOTCH2		GTPBP3
					H3-3A		HSD3B7
					H3-3B		L2HGDH
					KEAP1		LIPT1
					HSP90AB1		LMBRD1
					SFRP5		NBAS
					AMY2A		NDUFAF3
					XRCC1		NDUFB11
					CCKBR		NDUFC2
					SYNE2		NHLRC1
					NR1I2		NUBPL
					TXN		PARS2
					CDKN1B		PEX26
					ATXN3		PIGN
					SLC4A1		PIGQ
					PROP1		PIGV
					ATXN2		PPA2
					RBPJ		PPCS
					MAPK1		QRSL1
					PSMD12		SLC35A3
					MYH14		TACO1
					NPB		TMEM126A
					TF		UROC1
					IL7		VPS33A
					NQO1		ACBD5
					IFT140		ALG13
					TTN		AP1S1
					LOX		ATPAF2
					TLR5		B3GALNT2
					FGF5		COG1
					CISH		DOLK
					FABP5		EPG5
					OTX2		FASTKD2
					RUNX2		FBXL4
					PPP1R3A		ISCA2
					FFAR2		LYRM7
					STX16		MFF
					FLRT3		MRM2
					FFAR1		MRPL12
					CASP1		MRPS23
					KDR		MRPS25
					SLC2A5		MRPS7
					GPRC6A		MSTO1
					FFAR3		NUS1
					ADIRF		OPA3
					GAST		PEX11B
					FGF6		PEX12
					PTER		PEX13
					NCF1		PLA2G5
					LIPF		PTCD3
					ANPEP		RTN4IP1
					LRP5		SFXN4
					CEP83		SKIC3
					TGFBR2		TIMM50
					PARK7		TIMMDC1
					RHOA		TMEM165
					CCN2		TRMU
					TMPRSS2		TTC19
					PLIN5		B4GAT1
					SAA1		BOLA3
					ANOS1		CLN6
					SOX2		COA6
					CYP24A1		COG8
					TLR9		CYB561
					AKR1B1		ISCA1
					PKM		LYRM4
					PRKACG		MRPS2
					NODAL		NDUFA11
					OSBPL8		PEX16
					FSHB		PIGM
					ADRA1A		RMND1
					OXTR		TMEM126B
					ZPR1		COX6A2
					ATP12A		DPM2
					TNMD		MGME1
					CALCA		NAXD
					IFNA1		SERAC1
					IFNA13		SLC25A38
					ELOVL6		VPS16
					NR0B1		GATC
					USF1		GNPTG
					ALKBH5		HGSNAT
					ULK1		IBA57
					IFNB1		MFSD8
					RORC		MICOS13
					SHOX		NDUFAF5
					H3-4		NDUFAF6
					CAMKK2		PIGP
					WRN		SLC25A26
					TBL2		STAC3
					DBI		C19orf12
					GNA11		C1GALT1C1
					BMP4		COA5
					CDH1		GORAB
					GPX7		SDHAF1
					MRC1		CCDC115
					ZNF711		COA7
					AQP2		COX16
					CKB		MTRFR
					INHBB		PIGY
					CNTFR		ADCK5
					COL1A1		UQCC3
					SPRY4		TMEM199
					PTPRF		ALG10
					FN1		C2orf69
					LTA		COA8
					CERS6		NDUFAF8
					H3C1		PET117
					H3C10		PET100
					H3C11		TNFSF11
					H3C12		OCA2
					H3C2		SGK1
					H3C3		IL4
					H3C4		LIPG
					H3C6		CLPS
					H3C7		NPY1R
					H3C8		GSTM1
					SLC34A3		F7
					TAS1R3		CS
					PKD2		RPS6KB1
					CSH2		MPO
					IGFALS		MAPK8
					FAM177A1		FBN1
					ZNF318		APOA2
					ALOX5		GRP
					USP9X		STK11
					H3C13		MMP3
					H3C14		GAPDH
					H3C15		ANGPTL3
					H3-5		ATM
					H3-7		EP300
					LPAR3		TERT
					SLC2A3		HHEX
					STAT5A		FGF19
					PAX5		EDNRA
					FOXP3		FAIM2
					NKX2-2		CCL3
					KRTCAP3		CNR2
					BAX		BMAL1
					SSTR5		MEGF8
					MAPK8IP1		APOC1
					RB1		TFAP2A
					RAB6A		ARMC5
					HESX1		ESRRA
					DCC		SORBS1
					ADM		AHI1
					BMP7		CYP7A1
					BPTF		HGF
					MME		PIK3CB
					ANGPTL6		MC1R
					MIP		SCNN1B
					ARRB2		WNK4
					SPG11		PRKCZ
					GNAI2		HSPA5
					IRX5		NPR3
					TET2		ASTN2
					CD5L		DGAT2
					LEPROTL1		CCL11
					ZNF423		NAA50
					HSP90AA1		CCR2
					IFT88		PDK4
					EVC2		MIF
					ACTN4		CD163
					PAX8		APP
					CTLA4		CXCL10
					IL17RD		ETV5
					TCF20		TULP1
					SERPINC1		ESPL1
					SOX3		MECP2
					WNT10B		GC
					PBX1		NF1
					CXCR4		LBP
					SRRM2		FMR1
					KCNA1		KLK3
					AKR1C1		NPHP4
					HDAC3		CALM3
					UCN3		MCHR2
					BMP6		PER2
					PREPL		HK2
					IFT122		PKHD1
					IFT43		CEP120
					WDR19		LGALS3
					ADAMTS9		BCHE
					TXNRD2		ABCG1
					KIF14		DIO2
					EIF2S1		ITGAM
					CDKN2C		RETNLB
					ARRB1		BRS3
					RNPC3		CEBPB
					CXCL12		CMKLR1
					CYCS		PLA2G4A
					TSC1		IDE
					EVC		SIRT6
					OPRM1		ELN
					TMEM26		RET
					CLU		CEP164
					KRT18		SMO
					MYH10		SIRT3
					NRXN3		GLI3
					EZH2		CLMP
					ESRRB		TIMP2
					CENPF		PLIN2
					CEP41		FOXA2
					C2CD3		IKBKB
					CEP104		SCG5
					WNT4		IL33
					APOM		TM6SF2
					CLCN5		KLF11
					JAZF1		FABP1
					BECN1		PROKR2
					GREM1		ADNP
					NEUROG3		CFAP410
					KIT		F2R
					SLC4A4		UBL5
					LEFTY2		OLR1
					DUSP29		INSL3
					OGG1		COMP
					CD40LG		MAPK3
					IL2RA		SLC27A1
					PITX2		MGAM
					CRB2		LTF
					NISCH		LRP1
					ORM1		MC5R
					PTPN2		PCSK2
					MET		CD44
					CKMT2		CREB1
					SDHC		SIRT2
					PON2		USP48
					PRKN		CA2
					FGF18		GFRAL
					AMY1B		TSC2
					FEZF1		FGF2
					NDNF		APC
					CHGA		DYNC2H1
					DIP2C		ISL1
					ARNT2		NCOA3
					TCTN1		CYBB
					TCTN2		NPR1
					ARMC9		S100A9
					B9D2		AIP
					TMEM107		SPX
					CPLANE1		STX1A
					CNTNAP2		THRA
					FBXO32		CCR3
					CHD7		PHF21A
					INS-IGF2		FGF9
					KHK		TBX1
					AGTR2		AZGP1
					FOXM1		PIK3C3
					SERPINF1		PRKACB
					SLC27A3		ATG7
					HYLS1		CSH1
					GTF2I		MGLL
					PAX2		APLNR
					PDE6D		TP53INP2
					TWIST1		MMP13
					EIF2B4		CRHR2
					BHMT		IL6ST
					VIP		BCL2
					ACP5		CAPN5
					FGF3		KISS1R
					MAP3K8		MEN1
					PTCH1		SELL
					HTR6		DYNC2I1
					DNAH5		FABP3
					DYRK1A		PCSK1N
					NR1I3		CCL4
					CKMT1A		OTOP1
					CKMT1B		ACSM3
					DSP		IL2
					ZZZ3		SREBF2
					KDM5C		ARID1A
					FGF4		TUG1
					CYBA		KLB
					SAA4		GALR1
					HCAR2		CSN1S1
					SMC1A		DEAF1
					RAD21		NPHP3
					CD8A		FABP12
					DDB1		RPTOR
					TNNT2		ACAN
					PDE5A		SMAD4
					MAPK14		INVS
					NRG1		CKM
					NEK1		FGF8
					TCTN3		GATA3
					FAM20A		CTNNBL1
					CSPP1		EHMT1
					CCNQ		MGAT1
					RFX1		HCRTR2
					ABCB1		CC2D2A
					CASP8		ATF6
					MAP2K1		NRF1
					WNK1		CRY2
					WDR72		TMEM231
					SMAD2		NOTCH1
					FCER1A		IL5
					GLI1		HDAC9
					TBX15		ACSL1
					ACADL		AHR
					AMY2B		FOS
					MEST		ERN1
					CGA		SOAT1
[truncated: 2,571 more rows]
